# Supplementary material for: Establishment and validation of a prognostic nomogram for extrahepatic cholangiocarcinoma
Source: Front Oncol. 2022 Nov 24;12:1007538. doi: 10.3389/fonc.2022.1007538 (PMC9730808; doi:10.3389/fonc.2022.1007538)
Supplement: Supplementary file 3 [file DataSheet_1.zip]

Archive with 3 entries (3 files):
- Supplement/Training cohort.xlsx
- Supplement/Validation cohort.xlsx
- Supplement/Whole population.xlsx
