# Supplementary material for: Establishment and validation of a prognostic nomogram for extrahepatic cholangiocarcinoma
Source: Front Oncol. 2022 Nov 24;12:1007538. doi: 10.3389/fonc.2022.1007538 (PMC9730808; doi:10.3389/fonc.2022.1007538)
Supplement: Supplementary file 3 [file DataSheet_1.zip › Supplement/Training cohort.xlsx]

## Sheet: Sheet1
id	Time	Status	Race	Sex	Grade	Stage	Treatment	Radiation_sequence	Chemotherapy	Regional_nodes	Size	Extension	Number	Age	Insurance	Marital
18	10	1	3	2	1	1	3	1	2	2	2	1	1	1	3	3
20	26	1	3	1	1	2	3	1	2	1	2	1	1	2	1	1
22	67	1	2	2	1	2	2	1	2	1	1	1	1	2	1	1
23	81	0	2	2	2	3	3	2	1	3	1	2	1	2	1	2
24	25	1	3	1	3	4	2	1	1	3	2	2	1	2	1	2
28	8	1	3	1	3	4	1	1	2	2	1	2	1	2	1	3
29	2	1	3	1	3	4	1	1	2	2	3	1	1	2	1	1
30	42	1	1	1	1	2	3	1	1	3	2	1	1	2	1	2
31	18	1	3	2	1	1	1	1	2	2	1	1	1	2	1	1
32	4	1	3	2	3	4	1	1	1	2	2	1	1	2	1	1
33	14	0	2	1	1	2	3	2	1	1	1	2	1	1	1	1
35	16	1	3	2	3	4	1	1	2	2	1	1	1	1	3	1
36	15	1	3	2	1	3	3	1	2	3	2	2	1	2	3	1
38	22	1	2	2	3	4	1	1	1	3	2	1	1	1	1	1
39	14	1	3	1	1	3	3	1	1	2	3	2	1	1	3	1
40	71	0	3	2	1	1	2	1	2	1	1	1	1	1	3	1
41	18	1	2	2	1	2	3	1	2	1	1	1	1	2	1	1
42	9	1	2	2	3	4	1	1	1	2	1	1	1	2	1	1
46	65	0	2	2	3	1	2	1	1	1	1	1	1	1	1	1
47	11	1	3	2	2	1	2	1	2	1	1	1	1	2	3	1
48	0	1	2	2	2	3	2	1	2	3	1	2	1	1	1	2
49	33	1	2	1	3	4	1	1	1	2	2	1	1	1	1	1
50	2	1	3	2	3	1	1	1	2	2	1	1	1	2	3	2
51	7	1	2	1	3	1	1	1	2	2	1	1	1	2	3	1
52	19	1	2	1	3	4	1	1	1	2	1	2	1	1	1	1
55	0	0	2	2	3	1	1	1	2	2	3	1	1	2	1	2
56	3	1	2	1	1	4	2	1	2	3	2	1	1	2	1	3
58	0	1	2	1	3	4	1	1	2	2	2	1	1	2	1	1
59	30	1	3	2	3	4	1	2	1	1	2	2	1	1	3	3
62	10	1	3	1	2	2	3	1	2	3	2	1	2	2	1	2
64	0	0	3	1	3	1	1	1	2	2	1	1	1	2	3	2
65	24	1	3	2	3	3	1	2	1	3	3	2	2	2	1	1
67	0	1	2	2	3	4	1	1	2	2	3	1	1	2	1	2
68	1	1	3	1	1	1	1	1	1	2	2	1	1	2	3	2
72	13	1	3	2	1	1	2	1	2	2	1	1	1	2	1	3
73	5	1	3	1	3	1	1	1	2	2	1	1	1	2	1	2
74	5	1	3	2	2	2	3	1	2	1	2	1	1	2	3	2
76	0	1	2	2	3	3	1	1	2	2	3	2	1	2	1	3
78	7	1	3	2	3	3	1	1	2	2	2	1	1	1	3	1
79	49	0	3	2	1	2	3	1	2	1	1	1	1	2	1	1
80	47	0	3	2	1	2	3	1	2	1	1	1	1	2	1	1
81	0	1	2	2	3	4	1	1	2	1	1	2	1	2	1	2
82	9	1	2	1	3	4	1	1	2	2	2	2	1	2	1	2
83	7	1	3	2	2	3	2	1	1	3	1	1	1	2	1	3
84	0	1	1	1	3	1	1	1	2	2	1	1	1	2	1	2
87	6	1	3	2	3	3	1	1	2	2	2	2	1	2	1	1
88	20	1	2	2	2	1	3	1	2	1	2	1	1	2	1	2
89	44	0	2	1	1	1	2	1	1	1	3	1	1	2	3	2
90	24	1	1	2	1	4	2	1	1	3	2	2	1	2	1	1
92	9	1	3	1	1	3	3	1	1	3	3	1	1	2	1	3
93	9	1	2	1	3	1	1	1	2	2	2	1	1	2	1	2
95	2	1	2	2	3	4	1	1	2	2	2	1	1	2	1	1
99	12	1	3	1	3	1	1	1	2	2	2	1	1	2	1	2
100	3	1	3	1	2	4	1	1	2	2	3	2	1	1	1	3
101	4	1	3	2	3	4	1	1	1	2	3	2	1	1	1	1
102	2	1	3	1	3	1	1	1	2	2	1	1	1	2	1	3
104	0	1	2	2	3	3	1	1	2	2	3	1	1	2	1	3
106	0	1	3	1	3	4	1	1	2	2	2	1	1	2	3	3
107	11	1	2	1	1	1	1	1	2	1	1	1	1	2	1	2
108	4	1	3	1	3	3	1	1	1	3	1	2	1	1	1	1
109	7	1	3	2	3	3	1	1	1	2	3	1	1	1	3	1
110	20	1	2	1	2	1	2	1	1	2	3	1	1	1	1	3
113	31	0	2	2	1	1	3	1	2	1	3	1	1	2	1	1
114	11	1	2	2	3	4	1	1	1	2	2	2	1	2	1	1
115	5	1	2	1	3	4	1	1	2	2	2	2	1	2	1	2
117	17	1	3	2	1	3	3	1	2	3	2	1	1	1	1	1
118	28	0	2	1	1	3	2	1	1	1	3	1	1	1	1	3
121	24	0	3	2	1	1	2	1	1	1	1	1	1	1	1	3
126	2	1	2	2	3	3	1	1	2	2	1	1	1	2	1	2
127	5	1	3	1	3	2	1	1	1	2	2	1	1	2	1	1
128	19	0	3	1	3	4	1	1	1	2	3	1	2	2	1	1
129	12	1	3	2	1	1	2	1	2	1	2	1	1	2	1	1
130	3	1	3	1	3	4	1	1	1	3	3	2	1	1	1	1
132	18	0	3	2	2	4	3	1	2	1	2	2	1	2	1	1
133	9	1	2	1	2	3	3	1	2	3	2	1	1	2	1	1
134	15	0	2	2	1	2	3	1	2	1	2	1	1	2	1	3
136	3	1	2	1	3	2	1	1	1	3	1	1	1	1	3	3
137	12	1	3	1	3	4	1	1	1	3	1	1	1	2	1	1
138	12	0	3	2	2	2	2	1	2	1	2	1	1	2	1	1
159	20	1	2	1	3	4	1	1	1	2	1	2	1	2	3	2
160	1	1	2	2	2	2	1	1	2	2	2	1	1	2	1	1
161	72	0	2	2	1	1	3	1	2	1	2	1	1	1	1	1
163	7	1	2	1	3	3	1	1	1	2	2	1	1	2	1	2
166	6	1	2	2	2	4	1	1	1	2	2	2	1	1	1	2
167	5	1	2	1	3	2	1	1	2	1	2	1	1	2	1	1
168	75	1	2	2	2	3	2	1	1	3	2	1	1	2	1	1
170	47	1	2	1	1	3	1	1	1	2	1	1	1	1	1	1
172	12	1	2	1	2	2	2	1	1	3	1	1	1	2	1	2
179	11	1	2	2	1	2	2	1	1	1	2	1	1	2	1	1
180	14	1	2	2	1	3	2	1	2	3	2	2	1	2	1	1
181	3	1	1	2	2	4	1	1	1	2	2	1	1	1	3	3
183	14	1	2	1	2	2	2	1	1	3	2	1	2	2	1	1
184	13	1	2	2	2	1	2	1	2	1	1	1	1	2	1	3
186	23	1	2	2	3	1	1	1	2	2	1	1	2	2	3	1
187	2	1	2	1	2	4	1	1	1	2	3	2	1	2	1	2
188	7	1	2	2	3	1	1	1	2	2	1	1	1	2	1	1
191	3	1	2	1	1	4	1	1	1	2	2	1	1	2	1	2
193	53	0	2	2	3	2	2	1	1	3	1	1	1	2	1	2
194	53	0	2	2	2	2	2	1	1	3	1	1	1	1	3	3
195	44	1	2	1	1	2	3	2	1	3	1	1	1	2	1	1
196	36	0	2	2	1	2	3	1	1	3	1	1	2	1	1	1
198	35	1	2	2	2	1	2	2	1	1	2	1	1	1	1	3
199	5	1	2	2	3	4	1	1	1	2	2	1	1	2	1	1
201	23	1	3	2	1	3	2	1	1	3	2	1	1	1	1	1
202	19	1	2	2	3	1	1	1	2	2	1	1	1	2	1	1
204	40	0	1	2	1	2	3	1	1	3	2	1	1	1	3	1
205	36	0	2	1	2	2	3	2	1	1	1	1	1	2	1	1
206	0	1	1	1	3	4	1	1	2	2	2	1	1	2	1	1
207	0	1	2	2	3	2	1	1	2	2	2	1	1	2	1	2
209	0	1	2	1	3	1	1	1	2	2	2	1	1	2	1	2
210	16	1	2	2	2	2	2	1	1	1	2	1	1	2	1	1
211	29	1	2	2	2	1	2	2	1	1	2	1	1	2	1	1
212	31	0	2	1	1	1	2	1	1	1	1	1	1	1	1	1
214	18	1	2	1	2	3	1	1	1	2	1	2	1	2	1	1
215	2	1	2	2	1	3	2	1	2	3	3	1	1	1	1	1
216	33	0	1	1	2	2	2	1	2	1	3	1	1	1	1	3
220	9	1	2	2	2	4	1	1	1	2	1	2	1	2	1	1
221	0	1	2	2	1	4	1	1	2	2	2	1	1	2	3	1
222	1	1	2	2	1	4	1	1	2	2	2	2	1	1	1	1
223	28	0	2	2	2	2	3	1	2	1	1	1	1	2	1	1
224	11	1	2	2	3	4	1	1	1	2	3	1	1	2	1	1
225	30	0	2	2	1	1	2	1	2	1	1	1	1	2	1	1
228	28	1	2	1	1	1	1	1	1	2	1	1	1	2	1	3
229	19	0	2	1	1	2	2	2	1	1	2	1	1	2	1	3
230	18	0	2	2	1	2	2	1	1	3	1	1	2	2	1	1
232	5	1	2	1	1	1	1	1	2	2	3	1	1	2	1	1
234	19	0	2	2	2	3	2	1	1	3	2	1	1	1	2	1
236	14	1	2	2	2	1	3	1	1	1	1	1	1	1	1	1
237	14	0	2	2	1	2	2	1	1	3	1	1	1	2	1	1
238	6	1	2	2	3	4	1	1	1	2	1	2	1	2	3	2
239	0	1	2	2	3	4	1	1	2	3	3	2	1	1	3	2
241	15	0	2	2	2	2	2	1	1	3	2	1	1	2	1	1
242	20	1	2	1	1	2	2	1	1	3	1	1	1	2	1	1
243	20	1	2	1	1	1	1	2	1	2	2	1	1	2	1	1
244	23	0	2	1	2	2	2	2	1	3	1	1	1	2	1	2
245	10	1	2	1	3	4	1	1	1	2	2	1	1	2	1	2
246	12	0	2	2	1	2	2	1	2	3	2	1	1	2	1	1
247	23	0	3	2	2	2	3	1	2	1	1	1	1	1	1	3
249	14	0	2	1	3	1	1	1	2	2	1	1	1	2	1	2
251	1	1	2	1	1	2	2	1	2	3	2	1	1	2	1	1
258	42	1	1	1	3	1	2	1	2	1	3	1	1	1	1	1
270	8	1	2	1	3	4	1	1	1	2	2	1	1	2	1	2
273	5	1	2	1	3	1	3	3	1	1	2	1	1	1	1	2
274	16	1	2	2	3	4	1	2	2	1	1	2	1	1	1	3
275	28	0	2	1	3	3	3	2	1	3	1	1	1	1	1	1
276	1	1	2	2	1	1	3	1	2	1	2	1	1	1	1	1
279	1	1	1	2	3	4	1	1	2	2	3	2	1	2	1	1
280	5	1	3	2	3	4	1	1	1	2	1	2	1	2	1	1
281	32	1	1	2	2	1	3	1	2	1	2	1	1	2	1	1
282	15	1	2	2	3	1	2	1	2	2	1	1	1	1	3	3
283	25	1	3	1	1	2	3	2	1	1	1	1	1	1	1	1
286	2	1	1	1	3	4	1	1	2	2	2	1	1	1	1	1
288	11	1	2	1	2	3	3	2	1	1	2	1	1	1	1	2
289	33	1	2	2	1	2	2	1	1	3	1	1	1	1	1	1
292	62	0	2	2	1	3	2	2	1	3	1	1	2	2	1	1
293	10	1	2	2	3	4	1	1	2	2	2	1	1	2	1	1
294	0	1	2	2	1	4	1	1	2	2	3	2	1	2	1	2
295	32	0	2	1	2	2	2	2	1	3	2	1	1	1	1	1
297	63	0	3	1	3	2	3	1	2	1	1	1	2	1	1	1
299	6	1	2	2	2	2	2	1	1	3	2	1	1	1	1	1
301	3	1	2	1	1	2	3	1	2	3	1	1	1	2	1	1
303	40	1	2	2	1	2	2	2	1	3	1	1	1	2	1	2
304	1	1	2	2	1	2	2	1	2	3	1	1	1	2	1	1
305	14	1	2	1	1	1	2	1	1	2	2	1	1	2	1	1
308	22	1	2	2	2	2	3	2	1	3	2	1	1	2	1	2
309	36	1	2	2	1	2	2	2	1	3	2	1	1	1	2	2
310	5	1	2	2	3	4	1	1	2	2	2	1	1	2	1	1
312	29	1	2	1	1	1	2	1	2	1	1	1	1	1	1	1
314	38	1	2	2	3	1	2	1	2	1	1	1	1	2	1	1
315	42	1	2	2	1	1	2	2	1	1	1	1	1	2	1	3
319	2	1	2	1	3	2	1	1	2	2	1	1	1	2	1	2
320	5	1	2	2	2	3	1	1	2	2	2	1	1	1	1	3
322	27	1	2	2	1	1	2	1	1	2	2	1	1	2	1	1
323	38	1	2	2	1	2	2	2	1	3	1	1	1	2	1	1
324	4	1	3	2	1	1	1	1	1	2	3	1	1	2	1	1
328	19	1	2	1	1	2	2	2	1	1	2	1	1	2	1	2
331	47	0	2	1	1	1	2	2	1	1	1	1	1	1	1	1
332	2	1	2	1	3	2	1	1	2	2	2	1	1	2	1	2
333	0	1	3	1	1	4	2	1	2	2	3	2	1	1	2	1
334	16	1	1	1	1	2	3	2	1	1	1	1	1	1	3	3
335	9	1	2	1	3	1	1	1	1	2	3	1	1	1	1	3
336	20	1	2	2	3	4	1	1	1	2	3	2	1	1	1	1
338	21	1	2	2	2	2	2	2	1	3	1	1	1	2	1	2
339	3	1	2	1	3	4	1	1	1	2	2	1	1	1	1	1
340	7	0	2	2	1	2	3	1	2	3	1	1	1	1	3	3
343	6	1	2	2	3	4	1	1	2	2	1	2	1	1	1	1
344	26	0	2	1	1	2	3	1	2	1	1	1	1	2	1	2
347	1	1	1	1	3	4	1	1	2	2	2	1	1	2	1	1
349	30	0	2	1	3	3	1	1	1	2	2	2	1	2	1	1
352	2	1	2	1	3	4	1	1	2	2	2	2	1	2	3	3
353	20	0	2	1	1	1	3	1	2	1	2	1	1	1	1	1
355	18	0	2	2	3	3	1	2	2	1	1	2	1	1	3	3
357	24	1	2	1	2	4	1	1	1	1	2	1	1	1	1	1
358	12	1	2	2	3	4	1	1	2	2	2	2	1	2	1	1
359	15	0	2	2	1	2	2	2	1	3	1	1	1	2	1	1
360	15	0	2	2	1	1	3	1	2	1	2	1	1	1	1	1
362	19	1	2	1	3	1	1	1	1	2	2	1	2	2	1	1
363	1	1	2	1	3	1	1	1	2	2	1	1	1	2	3	1
369	49	0	3	1	1	1	3	1	2	1	1	1	1	1	1	2
370	0	1	3	2	3	1	1	1	2	2	2	1	1	2	1	2
372	15	1	3	2	1	1	1	1	2	2	1	1	1	2	1	1
373	10	1	3	2	2	2	3	2	1	3	2	1	1	1	1	1
374	4	1	2	1	2	4	1	1	1	2	3	1	1	1	1	1
376	5	1	3	1	3	4	1	1	2	2	2	2	1	1	3	1
377	2	1	3	1	2	4	1	1	2	2	1	2	1	1	1	1
382	59	0	2	1	1	1	2	1	2	2	1	1	2	2	1	1
384	2	1	3	1	3	3	1	1	2	2	2	2	1	2	1	1
386	7	1	3	1	3	2	1	1	1	2	1	1	1	2	1	2
387	58	0	3	2	2	2	2	2	1	3	1	1	1	2	1	3
388	25	1	2	1	3	3	1	1	1	2	2	1	1	1	1	2
389	8	1	3	2	3	4	1	1	1	2	2	1	1	2	1	1
390	0	1	3	1	3	3	1	1	1	2	3	1	1	1	1	3
392	57	0	2	1	2	3	2	1	1	2	2	1	1	2	1	3
393	29	1	3	2	2	1	2	1	1	1	1	1	1	2	1	1
394	1	1	3	2	3	1	1	1	2	2	1	1	1	2	2	1
395	6	1	3	1	2	2	3	2	1	3	2	1	1	2	1	1
396	6	1	3	2	2	1	1	1	1	2	2	1	1	1	3	1
401	27	0	3	1	1	1	3	2	1	1	1	1	1	2	1	2
402	25	0	3	2	3	3	1	1	1	2	2	1	1	1	1	1
403	4	1	3	2	3	2	1	1	2	2	3	1	1	1	1	1
404	4	1	2	2	3	4	1	1	2	2	3	1	1	2	1	3
405	2	1	3	1	3	2	1	1	2	2	1	1	1	2	2	1
406	24	1	3	1	1	4	3	1	2	1	3	1	1	1	1	1
407	17	1	2	1	3	3	1	1	1	2	1	1	1	2	1	1
408	14	0	3	2	1	1	2	1	2	1	2	1	1	1	1	3
409	5	1	3	2	3	4	1	1	2	2	1	1	1	1	1	3
412	12	0	3	2	2	2	2	1	1	3	2	1	2	2	1	1
421	16	1	2	1	3	3	1	1	1	2	2	1	1	1	1	2
422	1	1	2	2	2	2	3	1	2	1	2	1	1	1	1	1
423	19	1	2	2	1	1	2	1	2	1	1	1	1	2	1	1
425	32	1	2	2	1	2	3	2	1	3	2	1	1	2	1	1
427	18	1	2	2	2	3	2	2	1	3	3	1	1	2	1	1
429	16	1	2	2	1	3	3	2	1	3	1	2	1	1	1	1
430	21	1	2	2	2	1	2	2	1	1	1	1	1	2	1	1
432	8	1	2	1	3	4	1	1	1	2	2	1	1	1	1	3
433	66	0	2	1	1	1	2	1	2	1	2	1	1	2	1	2
434	43	1	2	2	2	1	3	1	2	1	2	1	1	2	1	1
436	3	1	2	2	1	2	2	1	2	1	2	1	1	2	1	3
437	18	1	2	2	3	2	1	1	2	1	2	2	1	2	1	2
439	14	1	2	2	1	1	2	1	2	1	2	1	1	2	1	1
440	20	1	2	2	2	4	1	1	1	1	1	2	1	2	1	1
441	7	1	2	1	3	3	1	1	1	2	2	1	1	1	1	2
443	9	1	2	1	1	3	2	2	1	3	1	1	1	1	1	1
444	42	0	2	2	1	1	3	1	2	1	1	1	1	2	1	1
447	4	1	2	1	3	1	1	1	2	2	1	1	1	2	1	1
448	21	1	2	1	2	2	3	2	1	3	1	1	1	2	1	1
450	40	0	2	2	2	2	3	2	1	1	1	1	1	1	1	1
454	19	1	2	2	1	4	3	1	1	3	1	2	1	1	1	1
455	6	1	2	1	3	4	1	1	1	2	2	2	1	2	1	2
456	13	1	2	1	3	4	1	1	1	2	1	1	1	2	1	1
457	16	1	2	2	1	2	3	1	1	3	1	1	1	1	1	1
458	25	0	1	2	2	1	2	1	2	1	2	1	1	2	1	1
460	28	1	2	2	1	1	3	1	2	1	2	1	1	2	1	1
461	3	1	2	2	1	1	1	1	2	2	2	1	1	1	1	2
462	14	1	2	1	2	2	3	1	1	3	2	1	2	2	1	2
463	12	1	2	1	3	4	1	1	1	2	2	1	1	1	1	1
464	6	1	2	1	3	1	1	1	2	2	2	1	1	2	1	2
465	22	0	2	2	2	1	3	2	1	1	1	1	1	1	1	3
467	3	1	2	1	3	4	1	1	2	2	3	1	1	2	1	1
468	5	1	2	2	3	3	1	1	2	2	3	2	1	2	1	2
470	12	1	2	2	3	1	1	1	2	2	1	1	1	2	1	2
471	13	0	2	2	3	1	2	1	1	1	2	1	2	1	1	1
472	12	1	2	1	3	4	1	1	1	2	3	1	1	1	1	1
473	0	1	2	1	3	1	1	1	2	2	2	1	1	2	1	2
474	12	1	2	1	3	3	1	1	2	2	3	1	1	1	1	1
475	15	1	2	2	3	1	1	1	2	2	2	1	1	1	1	1
486	14	1	3	1	3	1	1	1	2	2	2	1	1	2	3	2
492	29	1	2	2	2	2	2	1	1	1	1	1	1	1	3	3
495	4	1	2	1	3	4	1	1	1	2	2	1	1	2	1	2
498	5	1	2	2	3	2	1	1	2	2	1	1	1	2	1	1
501	31	0	2	2	1	1	2	1	2	1	1	1	1	2	3	1
502	24	1	2	2	1	1	2	2	1	1	2	1	2	1	1	1
503	1	1	3	1	1	2	3	1	2	3	2	1	1	2	1	2
504	0	1	2	2	1	2	2	1	2	1	2	1	1	1	1	2
505	0	1	2	2	3	4	1	1	2	2	2	2	1	2	1	1
508	22	0	2	2	2	3	3	2	1	1	3	1	1	2	1	1
509	0	1	3	2	1	1	2	1	2	1	1	1	1	2	1	1
510	4	1	2	1	3	2	1	1	1	2	3	1	1	1	1	2
511	13	0	2	2	1	2	3	1	2	1	2	1	1	2	1	2
530	4	1	2	1	2	2	2	2	1	3	2	1	1	2	1	1
538	83	0	2	1	1	1	3	2	1	1	1	1	1	1	1	1
541	23	1	2	2	1	2	3	1	1	1	1	1	1	1	1	1
542	38	1	2	1	2	2	3	2	1	3	1	1	1	2	1	1
543	5	1	2	2	2	2	3	1	1	3	2	1	1	1	1	3
545	14	1	3	1	2	2	3	1	2	1	2	1	1	2	1	1
546	4	1	2	1	3	1	1	1	2	2	2	1	2	2	1	2
547	68	1	3	1	1	4	3	1	1	3	2	1	1	1	3	2
550	0	1	2	1	3	1	1	1	2	2	1	1	1	2	1	1
551	2	1	2	1	2	2	2	1	2	1	3	1	1	1	1	1
552	11	1	3	1	2	4	1	1	1	2	1	2	1	2	1	2
555	27	1	2	1	2	2	3	2	1	3	1	1	1	1	3	2
556	8	1	2	2	3	2	3	1	2	1	2	1	1	1	1	1
560	16	1	2	2	3	2	1	1	1	2	2	1	1	2	1	1
562	16	1	1	2	3	3	1	1	1	2	2	1	1	1	1	2
563	11	1	2	2	2	1	3	2	1	2	2	1	1	1	1	1
564	60	0	2	2	2	4	2	2	1	1	2	2	1	1	1	1
565	38	1	2	2	1	1	3	1	2	1	1	1	1	1	1	1
566	13	1	2	1	1	2	3	1	1	1	1	1	1	1	1	2
568	8	1	2	1	3	4	1	1	1	1	2	1	1	2	1	1
572	13	1	2	2	2	2	3	1	1	3	1	1	1	1	1	1
574	2	1	2	2	1	1	3	1	2	1	1	1	1	2	1	1
575	12	1	2	1	2	2	2	1	2	1	1	1	1	2	1	1
576	11	1	3	2	2	2	3	1	2	1	2	1	1	2	3	3
577	19	1	2	1	1	2	3	2	1	3	1	1	1	2	1	2
580	17	1	2	2	1	1	2	2	1	1	1	1	1	2	1	1
583	9	1	2	1	1	2	3	2	1	3	1	1	1	2	1	2
587	21	1	2	2	3	1	1	1	1	2	2	1	2	2	1	2
588	17	0	3	1	1	1	2	1	2	1	2	1	1	1	3	2
591	7	1	2	1	2	4	2	1	2	1	1	1	1	2	1	1
594	31	0	1	1	1	2	3	1	2	3	2	1	1	1	3	3
595	32	0	3	1	2	2	3	2	1	3	2	1	1	1	1	1
596	31	0	3	2	1	1	3	2	1	1	1	1	1	2	1	1
597	32	0	2	2	2	3	3	1	2	3	2	1	1	1	1	1
598	30	1	2	2	1	2	3	1	1	1	1	1	1	2	1	1
599	29	0	3	2	2	1	3	1	1	1	2	1	1	2	1	1
600	28	0	3	2	3	4	1	1	1	2	1	1	1	1	1	1
601	29	0	2	2	1	3	3	2	1	3	1	1	1	1	1	1
603	19	1	2	1	3	4	1	1	1	2	1	2	1	2	3	3
605	24	0	2	2	1	2	2	1	1	3	1	1	1	2	1	1
606	23	0	2	2	3	3	1	1	1	2	1	1	1	2	1	1
607	21	0	2	1	1	2	3	1	2	1	2	1	1	1	1	1
609	17	1	2	1	2	2	1	1	1	2	2	1	1	2	1	2
611	21	0	2	2	3	1	1	1	1	2	1	1	1	2	1	1
612	8	1	2	2	3	4	1	1	1	2	3	1	1	1	1	1
613	10	1	2	1	3	4	1	1	1	2	2	1	1	2	1	1
614	1	1	2	2	3	4	1	1	2	2	3	1	1	2	3	3
616	3	1	3	2	1	4	1	1	2	2	2	1	1	2	3	1
617	15	0	2	1	2	1	3	1	2	1	1	1	1	2	1	1
618	7	1	2	1	3	3	1	1	2	3	2	1	1	2	1	1
619	13	1	2	1	1	4	1	1	1	2	1	1	1	2	1	2
620	11	1	2	1	3	3	1	1	2	2	2	2	1	2	1	1
622	12	0	2	1	3	4	3	2	1	3	1	2	1	2	1	1
625	10	1	3	2	1	1	3	1	2	1	1	1	1	2	1	1
627	25	1	2	1	1	4	3	2	1	3	3	1	1	1	2	1
628	17	1	2	2	1	2	2	1	2	1	2	1	1	1	1	1
629	1	1	2	2	1	2	2	1	2	1	3	1	1	1	1	1
632	6	1	2	1	3	4	2	1	2	2	1	1	1	2	1	1
633	9	1	2	2	3	2	1	1	1	2	1	2	1	1	2	3
635	15	1	2	2	3	1	1	1	1	2	2	1	1	1	1	1
636	2	1	2	1	3	1	1	1	2	2	2	1	1	2	1	1
637	49	0	2	2	1	1	1	1	1	2	2	1	1	2	1	1
638	50	0	2	1	1	1	3	2	2	1	1	1	1	1	1	1
640	13	1	2	1	1	3	3	2	1	3	2	1	1	1	1	1
641	43	1	2	2	1	2	3	1	2	1	2	1	2	2	1	2
642	24	1	2	1	2	2	2	1	2	1	1	1	1	1	1	2
643	0	1	2	2	2	1	1	1	2	2	2	1	1	2	1	1
645	0	1	2	2	3	4	1	1	2	2	2	1	1	2	1	1
648	0	1	2	2	3	4	1	1	2	2	3	1	1	1	3	3
649	12	1	2	2	1	2	2	1	2	3	1	1	1	2	1	1
650	32	0	2	2	1	1	2	1	2	1	1	1	1	2	1	1
653	3	1	2	2	3	2	1	1	2	2	3	1	1	1	2	1
654	2	1	2	1	3	4	1	1	2	2	3	1	1	1	1	1
655	6	1	2	1	3	3	1	1	2	2	1	1	1	2	1	2
665	5	1	2	2	2	2	2	1	2	3	1	1	1	2	1	1
668	0	1	2	1	3	4	1	1	2	2	3	2	1	2	1	2
671	21	1	3	2	3	3	1	1	2	2	1	2	1	2	1	3
672	1	1	2	2	1	1	2	1	2	2	1	1	1	2	1	3
673	3	1	2	2	1	1	1	1	2	2	2	1	1	2	1	2
674	2	1	1	1	3	4	1	1	2	2	2	1	1	2	1	1
676	0	1	1	2	1	3	1	1	2	2	1	2	1	2	1	1
684	17	1	2	2	1	1	2	1	2	1	2	1	1	2	1	1
685	11	1	2	1	3	3	1	1	1	2	2	1	1	1	1	1
687	24	1	2	2	2	4	3	3	1	1	3	2	1	1	1	1
688	11	1	1	1	3	2	1	1	2	2	2	1	1	1	1	3
689	12	1	2	1	3	4	1	1	1	2	2	2	1	2	1	1
691	46	0	2	2	2	1	3	2	1	1	2	1	1	1	1	1
692	25	1	3	2	2	2	3	1	1	1	1	1	1	2	1	1
693	13	1	2	1	3	1	1	1	1	2	2	1	1	1	1	1
694	7	1	1	1	3	1	1	1	1	2	1	1	1	1	1	2
695	10	1	1	2	2	2	3	2	1	1	2	1	1	2	3	1
697	24	1	2	2	2	2	3	1	1	3	2	1	1	2	1	1
699	33	1	1	2	1	2	3	2	1	3	2	1	1	1	1	1
700	7	1	1	1	3	2	1	1	1	2	2	1	1	2	1	2
702	41	0	1	2	1	3	3	2	1	1	2	2	1	1	1	1
703	8	1	2	1	3	3	1	1	1	1	2	1	1	1	1	1
704	4	1	2	2	2	1	1	1	2	2	2	1	1	1	3	3
705	30	1	1	1	3	2	1	1	1	2	2	1	2	1	1	2
706	0	1	2	1	3	3	1	1	2	2	2	1	1	2	1	3
707	35	0	2	1	1	1	2	2	1	1	1	1	1	2	1	1
708	10	1	2	1	3	1	1	1	1	2	2	1	1	2	1	2
709	6	1	2	1	2	4	1	1	2	2	2	1	1	1	1	1
711	6	1	2	1	3	4	1	1	2	2	1	1	1	1	1	1
713	23	1	3	2	3	1	2	3	1	1	2	1	1	1	1	1
715	0	1	1	1	3	4	1	1	2	2	3	1	1	2	1	3
716	6	1	1	1	3	4	1	1	1	2	2	2	1	2	1	1
717	1	1	3	1	3	4	1	1	2	2	2	2	1	2	1	2
719	1	1	1	2	2	3	1	1	2	2	2	1	1	2	1	1
720	4	1	1	1	3	4	1	1	2	2	2	1	1	2	1	2
721	0	1	2	2	1	2	2	1	2	1	1	1	1	2	1	1
722	15	0	1	2	1	3	2	2	1	3	2	1	1	1	2	2
723	0	1	2	1	1	3	2	1	2	3	2	1	1	1	1	1
725	5	1	2	2	3	3	1	1	1	2	3	1	1	1	1	1
727	21	1	2	1	3	1	1	1	1	2	1	1	1	2	1	1
728	12	0	2	1	1	4	1	1	1	2	3	1	1	1	1	1
729	12	0	2	1	3	4	1	1	1	2	2	2	1	1	1	1
730	12	0	1	1	1	1	3	2	1	1	2	1	1	1	1	1
731	2	1	2	2	3	4	1	1	1	2	2	1	1	2	1	1
733	2	1	2	1	3	1	1	1	2	2	2	1	1	2	1	2
735	13	0	3	2	1	1	3	1	2	1	1	1	1	2	3	2
736	2	1	1	1	3	2	1	1	2	2	2	1	1	2	1	2
737	28	1	3	1	1	2	2	2	1	1	1	1	1	2	1	2
738	14	1	3	1	2	1	2	2	2	1	1	1	1	1	3	2
739	48	0	3	2	2	2	2	1	2	3	2	1	1	2	1	1
740	5	1	3	2	1	2	2	1	2	3	1	1	1	1	3	2
751	3	1	2	2	3	4	1	1	1	2	3	1	1	2	1	1
752	14	1	3	2	2	3	1	1	1	2	2	1	1	1	1	1
755	82	0	2	2	2	1	3	2	1	1	1	1	1	1	1	1
756	24	1	2	1	1	2	1	1	2	2	2	1	1	2	3	2
757	34	1	3	2	2	1	2	2	2	1	1	1	2	2	3	1
758	0	1	2	1	3	1	1	1	2	2	3	1	1	2	1	2
760	26	1	1	2	1	2	2	3	1	3	3	1	1	1	1	2
762	14	1	3	2	1	3	2	1	1	3	3	1	1	1	1	1
763	12	1	3	2	1	3	3	2	1	3	1	1	1	2	1	1
764	68	0	2	2	1	1	3	1	2	1	2	1	1	2	1	1
765	20	1	2	1	1	2	3	1	2	3	1	1	1	2	1	2
766	16	1	3	2	1	2	3	2	1	3	2	1	1	1	1	1
768	49	1	3	2	1	2	3	2	2	1	1	1	1	2	1	1
769	8	1	2	2	3	3	1	1	1	2	1	1	1	1	1	1
770	60	0	3	2	2	2	3	1	2	3	2	1	1	2	1	1
771	54	1	3	2	2	2	3	2	1	3	2	1	1	2	3	1
772	57	0	2	2	1	1	2	2	1	1	2	1	1	2	1	1
773	2	1	2	2	3	1	1	1	2	2	1	1	1	2	1	3
774	56	0	2	2	2	1	2	1	1	1	3	1	1	1	1	1
777	55	1	2	2	1	2	3	1	2	1	2	1	1	2	3	1
778	19	1	2	2	1	2	3	1	2	3	1	1	1	2	1	1
779	44	0	3	2	3	2	1	1	2	2	2	1	2	1	3	1
781	19	1	2	2	1	2	3	2	1	3	2	1	1	1	3	2
782	5	1	3	2	2	2	2	1	2	3	3	1	1	2	1	1
783	9	1	2	2	3	1	1	1	1	2	2	1	1	2	1	3
784	18	1	3	1	3	2	2	1	1	2	2	1	1	1	3	1
788	35	1	2	1	3	1	2	1	2	1	2	1	1	2	1	1
789	4	1	2	1	2	2	3	1	2	3	1	1	1	2	1	2
790	45	0	2	1	2	1	3	2	1	1	1	1	1	2	1	1
791	38	0	3	2	1	2	2	1	2	3	1	1	2	2	1	1
795	2	1	1	1	3	3	1	1	2	2	3	1	1	2	3	3
796	12	1	2	2	1	2	3	2	1	1	1	1	1	1	1	3
797	4	0	3	2	1	3	3	1	2	3	2	1	1	2	1	2
799	3	1	2	1	1	2	2	1	2	3	2	1	1	1	1	1
800	11	1	2	1	3	4	1	1	1	2	2	2	1	1	3	1
804	1	1	2	1	3	4	1	1	2	3	2	1	1	2	3	2
805	13	1	2	2	3	4	1	1	1	2	3	1	1	1	1	3
808	6	1	3	1	3	4	1	1	1	3	3	2	1	1	1	3
809	8	1	2	1	3	4	1	1	1	3	1	1	1	1	1	1
812	13	1	3	2	2	4	3	1	1	1	1	2	1	1	1	1
813	12	1	1	2	3	4	1	1	2	2	1	1	1	2	1	1
815	1	1	2	2	2	4	2	1	2	3	2	2	1	1	1	1
816	0	1	2	2	3	1	1	1	2	2	1	1	1	2	3	3
817	21	0	3	2	1	1	2	1	1	1	1	1	1	1	1	1
819	0	1	2	1	3	1	1	1	2	2	1	1	1	2	1	2
820	9	1	2	1	1	3	2	2	2	3	2	1	1	1	3	3
821	2	1	2	2	3	4	1	1	2	2	2	1	1	2	1	2
822	24	1	2	2	3	4	1	1	2	2	2	2	1	2	1	1
838	2	1	2	1	3	2	1	1	2	2	1	1	1	2	1	2
842	18	0	2	1	1	2	2	1	2	3	1	1	1	1	1	1
857	2	1	3	2	3	1	1	1	2	2	1	1	1	2	1	1
858	0	1	3	2	2	1	2	1	2	1	1	1	1	2	1	1
859	2	1	2	1	2	2	1	1	2	3	2	1	1	2	1	3
860	10	1	2	1	1	2	3	1	2	3	3	1	1	2	3	1
862	36	1	2	2	2	1	2	2	1	2	2	1	1	2	3	3
866	12	1	3	1	1	2	3	1	2	1	1	1	1	2	3	1
867	18	1	3	1	1	1	2	1	2	1	1	1	1	2	3	2
868	39	1	2	1	2	2	3	1	1	3	2	1	2	2	1	1
869	2	1	2	1	3	4	1	1	2	2	2	2	1	1	1	1
871	2	1	2	2	3	3	1	1	2	2	3	2	1	2	3	1
872	19	1	1	1	1	2	3	2	1	3	2	1	1	2	1	3
875	1	1	2	1	3	4	1	1	2	2	1	1	1	2	3	1
878	16	1	2	2	1	2	2	1	1	2	1	1	1	1	1	1
881	33	1	3	2	2	3	2	2	1	3	2	1	1	2	1	1
882	16	0	2	1	1	2	3	1	2	3	1	1	1	2	3	1
884	3	1	2	2	1	4	3	1	2	1	2	1	1	2	1	1
886	11	1	1	1	1	1	1	1	1	2	2	1	1	2	1	2
887	17	1	3	1	2	3	2	2	1	3	2	1	1	2	1	2
888	10	0	3	2	2	3	1	1	1	2	2	1	1	1	3	2
890	4	1	3	1	3	1	1	1	2	2	1	1	1	2	1	1
892	33	1	2	1	3	1	1	1	2	2	2	1	1	2	1	2
893	6	1	2	2	2	1	1	1	1	2	2	1	1	2	1	2
894	45	1	3	2	1	3	3	1	2	1	2	2	1	2	1	1
895	5	1	2	1	3	3	1	1	2	2	1	1	1	1	3	2
898	1	1	2	1	3	4	1	1	2	2	3	1	1	2	3	1
900	4	1	2	1	2	4	1	1	1	2	3	1	1	2	3	2
903	51	0	3	1	1	1	3	1	2	1	1	1	1	2	3	2
904	3	1	2	1	1	4	1	1	2	2	3	1	1	1	1	1
905	48	1	3	2	2	1	2	1	2	1	1	1	1	1	3	1
906	14	1	2	1	3	4	1	1	2	3	3	2	1	2	3	3
908	23	1	2	2	1	3	3	3	1	3	2	2	1	1	1	1
909	41	1	2	2	1	1	2	1	2	1	2	1	2	1	1	1
910	62	0	3	1	1	1	3	2	1	1	1	1	1	1	3	1
911	12	1	2	2	1	4	3	1	1	1	1	1	1	1	1	3
912	13	1	2	2	3	4	1	1	2	2	2	1	1	2	1	3
913	17	1	3	1	2	1	2	1	2	2	1	1	1	1	1	1
916	7	1	1	2	3	4	1	1	1	3	2	1	1	2	1	1
917	27	0	2	2	1	1	1	1	2	2	1	1	1	1	1	3
918	27	1	2	2	1	3	3	1	2	3	2	1	1	2	1	2
919	7	1	2	2	2	1	1	1	2	2	2	1	1	1	1	1
922	3	1	2	2	2	4	1	1	1	2	2	2	1	2	1	1
924	7	1	2	1	1	2	2	1	2	3	2	1	1	2	1	2
929	12	1	2	1	3	4	1	1	2	2	1	1	1	2	3	1
936	1	1	2	1	3	4	1	1	2	2	2	2	1	2	3	1
938	51	1	2	2	3	1	3	1	2	1	1	1	1	2	1	1
940	11	1	3	2	1	1	2	1	2	2	2	1	1	1	3	1
942	1	1	2	1	2	4	1	1	2	2	2	1	1	1	1	2
943	18	1	2	2	2	1	2	2	1	1	2	1	1	2	1	1
945	50	0	2	2	2	2	2	1	2	1	2	1	2	2	1	1
947	34	1	2	2	1	2	2	1	2	3	3	1	1	1	3	1
948	2	1	2	1	2	4	1	1	1	2	2	1	1	2	1	1
949	36	0	2	1	1	2	3	1	2	3	1	1	1	1	3	2
951	4	1	2	2	1	3	3	1	2	1	2	1	1	2	1	2
952	13	1	2	2	1	2	2	2	1	3	2	2	1	1	3	1
953	43	1	3	1	3	3	1	1	1	2	2	2	1	2	1	2
954	32	1	2	1	1	1	2	1	1	1	1	1	1	2	1	1
955	3	1	2	2	2	4	1	1	1	2	3	1	1	2	1	1
956	39	1	1	1	1	3	3	1	1	3	2	1	1	1	1	1
958	44	0	2	1	1	1	2	1	2	1	2	1	1	2	1	2
959	16	1	2	2	2	3	1	1	1	2	2	2	1	2	1	1
960	26	1	2	1	3	1	1	1	2	2	1	1	1	2	1	2
961	22	1	3	1	1	2	3	2	1	3	1	2	2	2	1	1
963	15	1	2	2	3	1	1	1	2	2	3	1	1	1	3	1
965	16	1	2	1	3	1	1	1	2	2	2	1	1	2	1	3
966	17	1	2	1	2	4	2	1	1	3	2	1	1	2	1	1
967	41	1	3	1	3	1	2	1	2	1	1	1	1	1	1	1
968	7	1	2	1	2	3	3	1	2	3	2	1	1	2	1	2
972	2	1	3	2	3	4	1	1	2	2	3	1	1	1	3	1
974	8	1	2	2	3	1	1	1	2	2	1	1	1	2	1	3
975	15	1	2	2	1	2	2	1	2	3	1	1	2	2	1	1
976	39	1	2	2	1	2	3	1	1	3	1	2	1	1	1	1
977	3	1	1	2	3	4	1	1	2	2	1	1	1	1	1	2
978	22	1	3	1	2	1	3	1	2	1	1	1	1	1	1	1
980	27	0	2	1	1	2	2	1	1	3	2	2	1	2	3	2
981	39	0	2	1	1	2	2	1	2	1	2	1	1	2	1	1
982	55	1	2	1	2	2	2	1	1	1	1	1	1	2	1	2
985	9	1	3	2	2	2	3	1	1	3	2	1	1	2	1	1
987	3	1	2	1	3	4	1	1	2	2	1	2	1	2	3	3
990	35	1	2	1	3	1	3	1	2	2	1	1	1	1	3	1
991	13	1	3	2	1	2	2	1	2	3	2	1	1	2	3	1
994	11	0	2	1	2	2	2	2	1	3	2	2	1	2	1	1
995	29	1	3	1	1	2	3	1	2	3	2	1	1	2	1	2
997	34	0	2	1	1	1	2	1	2	1	2	1	1	2	1	1
998	20	1	2	2	1	2	3	1	2	1	1	1	1	2	1	3
1000	34	1	2	2	2	1	3	1	2	1	1	1	1	1	1	1
1001	24	1	3	2	2	2	2	2	2	3	1	1	1	2	1	2
1002	30	0	2	1	2	2	2	1	2	3	1	1	2	2	1	2
1003	14	1	2	1	3	1	1	1	2	2	3	1	1	2	1	2
1004	8	1	2	1	2	4	1	1	1	2	2	1	1	2	3	1
1005	9	1	2	1	1	3	1	1	1	3	1	1	1	2	1	1
1006	31	0	3	2	1	1	2	1	1	1	1	1	1	2	3	1
1007	31	0	2	1	2	4	3	1	2	1	3	1	1	1	1	1
1008	7	1	3	1	1	3	3	1	2	3	3	1	1	2	1	1
1010	28	0	2	2	1	1	2	1	2	1	2	1	1	2	1	1
1011	28	0	2	1	1	2	3	2	1	3	2	1	2	1	1	2
1012	16	1	3	2	2	1	1	1	1	2	3	1	1	1	3	1
1013	35	0	3	1	1	3	3	1	2	3	2	1	1	2	1	2
1015	26	0	2	2	2	2	3	2	1	3	2	1	1	2	1	1
1016	12	1	3	2	3	4	1	1	1	2	3	2	1	1	3	1
1017	10	1	2	1	1	4	1	1	1	2	2	1	1	2	3	2
1018	12	1	3	1	1	2	3	1	2	3	2	1	1	1	1	3
1019	26	0	3	2	2	1	2	2	1	2	2	1	2	2	1	1
1020	10	1	3	1	2	2	3	1	1	3	1	1	1	1	1	1
1021	13	1	2	1	1	3	3	1	2	3	2	1	1	1	3	3
1023	21	1	2	2	3	4	1	1	1	2	2	1	1	2	1	1
1024	5	1	2	1	3	1	1	1	2	2	2	1	1	2	3	2
1026	4	1	2	2	3	4	1	1	1	2	1	2	1	2	1	1
1027	18	1	2	2	3	4	1	1	1	2	2	1	1	1	1	1
1029	11	0	2	2	1	4	2	1	2	3	1	1	1	1	1	1
1030	3	0	2	1	1	1	2	1	2	1	2	1	1	1	1	1
1031	11	1	2	2	1	2	2	1	2	1	1	1	1	2	1	1
1032	18	0	2	2	2	4	1	1	1	2	3	2	1	1	3	3
1033	14	1	2	2	2	2	3	2	1	3	1	1	1	1	1	1
1035	23	0	2	2	1	1	3	1	1	1	1	1	2	1	1	2
1036	20	0	2	1	1	1	2	1	2	1	2	1	1	2	1	1
1037	7	1	3	1	3	1	1	1	2	2	2	1	1	1	3	3
1038	2	1	2	1	3	1	1	1	2	2	3	1	1	1	3	3
1039	8	1	2	2	3	4	1	1	1	3	1	1	1	2	1	1
1040	14	1	3	1	1	3	1	1	2	2	1	1	1	2	1	2
1042	12	1	2	2	2	2	2	1	1	1	2	1	1	1	1	1
1044	20	0	2	2	1	1	3	1	2	1	1	1	1	2	1	1
1048	6	1	2	2	1	3	2	2	1	3	2	1	1	1	1	1
1050	2	1	2	2	3	4	1	1	2	2	1	1	1	1	1	3
1053	2	1	2	1	3	1	1	1	1	2	3	1	1	1	3	3
1054	16	1	2	1	1	4	2	1	2	3	1	1	2	2	1	2
1055	10	1	2	2	1	4	1	1	1	2	2	1	1	2	1	1
1056	7	1	1	1	2	4	1	1	1	2	2	1	1	2	1	2
1061	13	1	2	1	3	4	1	1	1	2	2	1	1	2	3	1
1062	6	1	2	1	3	3	1	1	1	2	2	2	1	2	1	2
1063	14	1	2	2	1	2	3	1	2	1	2	1	1	1	3	1
1065	6	1	2	1	3	4	1	1	2	2	2	1	1	2	1	2
1066	6	1	2	2	2	1	1	1	2	2	2	1	1	2	1	1
1067	16	0	2	1	2	4	3	1	1	3	1	2	1	2	1	2
1068	13	0	2	2	2	4	2	1	1	1	2	2	1	1	1	1
1070	4	1	1	1	3	3	1	1	2	2	2	1	1	2	3	2
1072	5	0	3	2	3	1	1	1	1	2	3	1	1	2	1	1
1073	1	1	2	1	3	4	1	1	1	2	2	1	1	2	1	3
1074	12	0	3	2	1	1	2	1	2	1	2	1	1	2	1	1
1075	0	1	2	1	3	4	1	1	2	2	2	2	1	2	1	2
1139	81	0	2	1	2	2	2	2	1	3	2	1	1	1	3	1
1141	15	1	2	1	3	1	1	1	2	2	1	1	1	2	1	2
1142	23	0	1	2	1	3	2	1	2	3	2	1	1	1	1	1
1144	2	1	2	1	3	4	1	1	2	2	1	1	1	2	3	1
1145	38	1	2	2	1	3	3	2	1	3	2	1	1	1	1	1
1146	18	1	2	2	1	1	2	1	1	1	1	1	1	2	1	1
1147	83	0	2	2	1	4	3	1	1	3	1	1	1	2	1	1
1148	1	1	1	1	3	2	1	1	2	2	2	1	1	2	1	2
1150	1	1	2	2	3	4	1	1	2	2	2	2	1	1	1	3
1153	21	1	2	1	2	3	3	1	1	3	1	1	2	2	1	2
1154	16	1	3	1	2	2	3	1	1	3	2	1	1	2	1	2
1157	15	1	3	1	2	3	2	2	1	3	2	1	1	2	1	1
1158	74	1	2	1	1	1	2	2	1	1	1	1	1	1	1	1
1159	20	1	2	2	3	4	1	1	1	3	2	2	1	2	1	3
1162	57	1	2	1	3	1	1	1	1	2	1	1	1	1	1	2
1163	3	1	2	1	3	4	1	1	2	2	2	1	1	2	1	2
1167	3	1	2	1	3	4	1	1	2	2	1	2	1	2	1	2
1169	11	1	2	2	3	4	1	1	1	2	1	1	1	1	3	3
1170	77	0	2	1	1	4	3	1	2	3	2	2	1	2	1	2
1171	82	0	2	2	1	2	2	1	1	3	1	1	1	2	1	1
1174	21	1	2	2	1	4	3	1	2	1	2	1	1	1	1	1
1179	11	1	2	1	3	1	1	1	2	2	1	1	1	2	1	2
1180	78	0	2	2	3	1	3	1	1	1	1	1	1	2	1	2
1181	3	1	2	2	3	3	1	1	2	2	2	1	1	1	3	3
1182	4	1	3	2	3	4	1	1	2	2	2	1	1	1	1	1
1183	0	1	2	2	3	4	1	1	2	2	1	1	1	2	1	1
1184	13	1	2	2	3	1	1	1	1	2	1	1	1	2	1	1
1186	10	1	2	2	3	4	1	1	2	1	3	2	1	2	1	1
1187	35	1	2	2	2	1	2	1	2	1	2	1	1	2	1	1
1188	3	1	2	1	2	3	2	1	1	3	3	1	1	1	3	1
1189	4	1	2	2	3	1	1	1	2	2	1	1	1	2	2	2
1190	15	1	2	2	2	2	2	1	1	3	2	2	1	1	1	1
1191	8	1	2	1	3	4	1	1	1	3	1	1	1	1	1	1
1192	8	1	2	2	3	1	1	1	2	2	2	1	1	2	1	1
1194	43	1	3	2	3	1	1	1	2	2	1	1	1	2	1	1
1195	2	1	2	1	3	4	1	1	1	2	2	1	1	1	3	3
1196	10	1	2	1	3	1	1	1	1	2	2	1	1	2	1	1
1198	1	1	3	1	3	4	1	1	1	3	2	2	1	1	1	2
1199	12	1	3	2	3	4	1	1	1	2	3	1	1	2	3	2
1200	1	1	2	1	3	4	1	1	1	2	3	1	1	2	3	1
1205	76	0	2	2	3	2	1	1	1	2	1	1	2	2	1	1
1207	6	1	2	2	3	4	1	1	1	3	2	2	1	2	1	1
1208	42	1	2	2	1	1	3	1	1	1	2	1	1	1	1	1
1209	0	1	2	1	1	3	2	1	2	3	2	1	1	2	1	2
1210	10	1	2	2	2	4	1	1	1	3	3	1	1	1	1	1
1211	4	1	2	1	3	1	1	1	2	2	1	1	1	2	1	2
1212	74	0	2	1	1	1	3	1	2	1	1	1	1	1	1	1
1213	15	1	2	2	1	3	2	2	1	3	2	1	1	2	1	1
1217	11	1	3	2	1	1	3	1	2	2	2	1	1	1	3	1
1218	14	1	2	2	1	4	1	1	1	2	3	1	1	1	1	1
1220	54	1	2	2	1	1	2	1	2	1	1	1	2	2	1	3
1221	6	1	2	2	2	3	3	1	2	3	3	1	1	1	3	3
1223	2	1	2	2	3	1	1	1	2	2	1	1	1	1	1	1
1225	2	1	2	1	1	4	1	1	2	1	1	1	1	2	1	1
1226	8	1	2	1	3	1	1	1	1	2	3	1	1	1	1	1
1228	59	1	2	2	2	3	2	2	2	3	1	1	2	2	1	1
1229	10	1	2	2	3	1	1	1	1	2	1	1	1	2	3	2
1230	50	0	2	1	1	2	1	1	2	1	1	1	1	2	3	2
1232	23	1	2	2	3	4	1	1	2	2	3	2	1	1	1	1
1233	16	1	2	2	2	1	3	1	2	1	1	1	1	1	1	2
1234	9	1	2	2	1	2	3	2	1	3	2	1	1	2	1	2
1236	12	1	2	2	3	1	1	1	1	2	1	1	1	1	1	1
1237	23	1	2	1	1	3	3	2	1	3	1	1	1	2	1	1
1239	42	1	3	1	1	1	1	1	2	2	1	1	1	2	3	1
1240	1	1	2	2	3	3	1	1	2	1	1	1	1	2	1	1
1241	2	1	2	1	3	4	1	1	2	2	2	2	1	2	1	2
1243	5	1	3	2	3	4	1	1	2	2	1	2	1	2	1	2
1244	7	1	2	1	3	1	1	1	2	2	1	1	1	2	1	2
1246	44	1	3	2	1	2	3	1	1	1	2	1	1	1	1	1
1247	1	1	2	2	3	4	1	1	2	2	1	2	1	1	1	3
1248	45	1	2	1	1	3	3	2	1	3	2	1	2	1	1	1
1249	0	1	2	1	3	4	1	1	2	2	2	1	1	1	3	3
1252	10	1	2	2	3	3	1	1	1	2	2	2	1	1	1	1
1254	4	1	2	1	3	1	1	1	1	2	1	1	1	2	1	2
1257	2	1	2	1	3	4	1	1	1	2	2	1	1	1	1	1
1258	0	1	2	1	2	2	1	1	2	2	1	1	1	2	1	1
1260	51	1	2	2	3	4	1	1	2	1	1	2	1	1	1	1
1262	7	1	2	2	1	3	1	1	1	2	1	1	1	1	1	1
1263	0	1	2	1	2	2	2	1	2	3	2	1	1	2	1	2
1265	4	1	2	1	3	1	1	1	2	2	1	1	1	2	1	1
1266	2	1	2	1	3	4	1	1	2	2	3	2	1	2	3	3
1267	4	1	2	1	3	4	1	1	2	2	2	2	1	2	1	2
1268	43	1	1	2	1	2	2	1	2	1	3	1	2	1	1	1
1271	2	1	2	1	3	1	1	1	2	2	2	1	1	2	1	2
1274	19	1	2	1	2	2	2	1	2	1	2	1	2	1	1	3
1277	2	1	2	2	2	4	1	1	2	2	3	1	1	2	1	1
1279	2	1	1	1	1	4	2	1	2	3	2	1	1	1	3	3
1280	3	1	2	2	3	4	1	1	1	2	2	2	1	1	1	1
1281	0	1	3	1	1	1	1	1	2	2	1	1	1	2	1	1
1283	23	1	2	1	3	1	1	1	1	2	2	1	1	2	1	2
1285	1	1	2	1	3	1	1	1	2	2	2	1	1	2	1	3
1287	0	1	2	1	3	3	1	1	2	1	2	1	1	2	1	1
1288	58	0	2	2	1	2	2	1	2	3	1	1	1	2	1	1
1289	15	1	3	1	2	4	2	1	2	3	1	1	1	2	3	2
1291	21	1	2	1	2	1	2	1	2	1	2	1	1	2	1	2
1292	23	1	2	2	1	2	2	2	1	1	1	1	1	1	1	3
1296	1	1	3	2	3	4	1	1	2	2	1	2	1	1	1	1
1297	36	1	2	2	1	3	1	2	1	3	1	2	2	2	1	1
1299	51	0	3	2	3	4	1	1	1	2	2	2	1	1	1	3
1303	6	1	1	2	3	4	1	1	2	3	1	2	1	2	1	3
1307	1	1	3	1	1	1	3	1	2	1	1	1	1	2	1	2
1308	47	1	2	2	3	3	1	1	1	2	2	1	1	1	1	2
1312	37	1	2	1	3	1	1	1	2	2	1	1	1	2	1	2
1313	51	0	2	2	2	2	1	1	1	2	1	1	2	1	1	1
1315	41	1	3	2	3	1	2	1	2	1	2	1	1	1	1	1
1317	5	1	2	1	3	3	1	1	1	3	1	1	1	1	1	3
1319	14	1	2	1	3	4	1	1	1	2	2	2	1	2	1	1
1320	51	0	2	1	1	1	3	1	2	1	1	1	1	2	3	1
1321	2	1	2	2	2	4	2	1	2	1	2	2	1	2	1	1
1322	59	0	2	2	3	1	2	2	1	1	2	1	1	2	1	1
1324	11	1	2	1	2	4	3	1	2	3	2	1	1	2	3	1
1326	13	1	2	1	1	4	1	1	1	2	3	2	1	1	1	2
1329	1	1	2	2	3	4	1	1	2	2	3	2	1	2	1	1
1331	9	1	2	2	1	2	3	1	2	3	2	1	1	1	3	3
1332	1	0	3	1	3	4	1	1	2	2	1	1	1	2	1	1
1334	10	1	2	1	3	4	1	1	1	2	3	2	1	2	1	1
1335	2	1	3	1	3	1	1	1	1	2	3	1	1	1	3	1
1336	10	1	2	2	3	4	1	1	2	2	1	1	1	1	1	1
1338	48	0	2	2	1	2	3	2	1	3	1	1	1	1	1	1
1339	10	1	3	1	3	1	1	1	2	2	3	1	1	2	1	2
1340	25	1	2	1	3	3	1	1	1	2	2	1	1	1	1	1
1341	22	1	2	2	2	1	2	2	1	2	3	1	1	2	1	2
1343	16	1	2	2	1	1	2	2	1	1	3	1	1	1	1	1
1345	46	1	2	2	1	3	1	1	1	2	2	1	1	1	1	1
1347	0	1	2	2	3	4	1	1	2	2	1	1	1	2	1	3
1348	36	1	2	1	1	3	3	1	1	3	1	1	1	2	1	1
1349	33	0	2	2	1	1	2	1	2	1	2	1	1	1	3	1
1350	5	1	2	2	3	4	1	1	1	2	1	2	1	2	1	1
1351	44	0	2	1	1	1	2	1	1	1	2	1	1	1	3	1
1352	16	1	2	2	1	3	3	1	1	3	2	1	1	2	1	1
1353	20	1	2	1	1	3	3	2	1	3	1	1	1	2	3	2
1355	45	0	2	1	1	2	2	1	2	1	3	1	1	2	3	2
1357	57	1	3	2	1	2	2	1	2	1	1	1	1	1	1	1
1358	0	1	3	2	2	1	1	1	2	2	3	1	1	2	1	1
1359	13	1	2	2	3	4	1	1	2	2	3	1	1	2	1	1
1362	1	1	2	2	3	1	2	1	2	1	2	1	1	2	1	1
1363	4	1	3	2	3	4	1	1	2	2	2	1	1	1	3	1
1364	18	1	2	2	3	3	1	1	1	2	1	1	1	2	1	1
1365	43	1	2	1	1	1	2	1	1	1	2	1	1	1	1	1
1367	0	1	2	2	1	2	1	1	2	2	3	1	1	2	1	1
1370	6	1	2	2	1	3	3	1	1	3	3	1	1	1	1	1
1371	5	1	2	2	3	4	1	1	1	2	2	1	1	1	1	3
1372	5	1	2	2	3	2	1	1	1	2	3	1	1	2	1	1
1373	3	1	3	2	3	3	1	1	2	2	1	1	1	2	1	2
1375	13	1	2	2	3	4	1	1	1	3	2	1	1	2	1	1
1377	2	1	2	1	3	1	1	1	2	2	1	1	1	2	1	2
1378	41	0	2	1	1	1	2	2	1	1	1	1	1	2	1	2
1379	2	1	2	1	3	1	1	1	1	2	2	1	1	2	1	2
1380	15	1	2	1	3	1	1	1	2	2	2	1	1	2	1	2
1381	38	0	2	1	2	1	2	1	1	1	3	1	1	1	1	1
1383	38	0	2	2	1	3	2	1	1	3	1	1	1	2	1	1
1385	0	1	3	1	3	4	1	1	2	2	2	2	1	1	3	2
1386	4	1	2	1	3	4	1	1	2	2	1	2	1	1	1	1
1387	38	0	2	1	1	3	3	1	1	3	2	1	1	1	3	1
1388	0	1	2	2	2	2	2	1	2	1	2	1	1	1	1	1
1389	27	1	2	2	1	1	2	1	2	1	2	1	1	2	1	3
1390	37	0	2	2	1	1	2	1	2	1	1	1	1	1	1	1
1393	15	1	2	2	2	3	1	1	1	3	2	1	1	1	1	2
1396	33	1	3	1	2	1	2	1	2	2	2	1	1	2	3	1
1398	39	0	2	2	1	2	3	1	2	3	1	1	1	1	1	1
1399	18	1	2	1	3	4	1	1	1	2	2	1	1	1	1	2
1400	37	0	2	2	2	3	2	2	2	1	2	1	1	2	1	3
1403	7	1	3	2	3	1	1	1	1	2	1	1	1	1	1	1
1404	0	1	2	1	1	4	1	1	2	2	1	2	1	2	1	3
1405	24	0	3	2	2	1	3	1	2	1	1	1	1	2	1	1
1407	0	1	2	2	3	4	1	1	2	2	3	1	1	2	1	1
1410	15	0	2	2	2	1	2	1	2	1	2	1	1	1	2	3
1411	6	1	2	2	3	2	1	1	2	2	1	1	1	2	1	1
1412	14	1	2	2	2	2	2	1	1	3	2	1	1	1	1	1
1413	2	1	2	2	3	4	1	1	2	2	2	2	1	1	1	2
1414	7	1	2	2	1	2	3	1	2	1	2	1	1	2	3	2
1418	32	0	2	1	1	3	2	1	2	3	2	1	1	2	1	2
1420	5	1	2	2	1	3	2	1	1	1	3	1	1	2	1	1
1421	11	1	3	1	2	4	2	1	1	2	2	2	1	2	1	3
1423	3	1	2	2	3	2	1	1	2	2	1	1	1	2	1	1
1425	10	1	3	1	1	2	2	2	1	3	2	1	1	2	1	2
1426	16	0	2	2	1	3	2	1	2	3	1	1	1	2	1	1
1427	19	1	1	1	2	2	2	1	2	3	1	1	1	2	1	1
1429	28	1	2	2	2	2	3	1	2	1	2	1	1	1	1	1
1430	34	0	2	2	2	1	2	1	2	1	2	1	1	1	1	1
1431	17	1	2	1	3	1	1	1	2	2	2	1	1	1	1	1
1433	6	1	2	2	2	4	3	1	2	3	2	2	1	1	1	2
1435	2	1	2	1	3	4	1	1	2	2	2	1	1	2	1	2
1436	31	0	3	2	2	2	2	2	1	1	2	1	1	2	1	1
1437	32	0	2	2	3	1	1	1	1	2	3	1	1	2	1	1
1438	32	0	2	1	1	1	3	1	1	1	2	1	1	1	1	3
1440	22	1	2	2	1	3	3	1	2	3	2	1	2	1	3	2
1441	30	0	2	2	2	1	2	1	1	1	1	1	1	1	3	1
1443	38	0	2	2	3	1	3	1	2	1	3	1	1	1	3	1
1445	7	1	2	1	3	4	1	1	1	2	1	1	1	1	1	1
1446	12	1	2	2	1	4	2	1	1	2	2	1	1	2	1	1
1447	2	1	2	2	3	4	1	1	2	2	3	1	1	1	1	1
1449	28	0	2	1	1	1	3	1	1	1	2	1	1	1	1	2
1452	6	1	3	1	3	4	1	2	1	3	3	2	1	1	1	1
1453	3	1	2	1	3	3	1	1	1	2	3	1	1	1	3	1
1455	36	0	2	2	2	3	3	1	1	3	1	1	1	1	1	3
1456	1	1	1	1	1	4	3	1	2	3	3	2	1	2	1	2
1457	27	0	2	2	2	1	3	1	2	1	1	1	1	2	1	2
1458	2	1	1	1	3	1	1	1	2	2	2	1	1	2	1	2
1459	5	1	2	2	1	1	2	1	1	1	2	1	1	2	1	1
1460	15	1	2	1	2	2	1	1	1	2	2	1	1	1	1	2
1461	28	0	3	1	3	4	1	1	1	2	3	1	1	1	1	1
1462	28	0	2	1	3	3	3	1	2	2	2	1	1	2	1	2
1463	2	1	2	1	3	1	1	1	2	2	2	1	1	2	1	2
1464	43	0	2	1	1	2	2	1	1	3	2	1	1	1	2	3
1466	3	1	3	2	3	4	1	1	1	2	3	1	1	2	1	2
1467	21	1	2	1	3	1	1	1	2	2	2	1	1	1	1	1
1468	12	1	3	2	1	1	3	1	2	1	2	1	1	2	1	1
1469	21	1	2	2	2	1	2	1	2	1	2	1	1	2	1	2
1470	27	0	3	2	3	4	1	1	1	2	2	2	1	2	3	1
1471	5	1	2	2	1	1	1	1	1	2	2	1	1	2	1	1
1472	2	1	2	1	1	1	1	1	2	2	1	1	1	2	1	1
1473	4	1	2	2	3	3	1	1	2	2	1	1	1	2	1	1
1474	5	1	2	1	3	4	1	1	1	2	3	2	1	1	3	1
1475	2	1	2	1	3	1	1	1	2	2	1	1	1	2	1	2
1476	4	1	2	1	3	4	1	1	2	2	1	1	1	2	1	1
1477	0	1	2	1	3	4	1	1	2	2	2	1	1	2	1	2
1478	27	0	2	1	2	2	2	1	2	3	1	1	1	1	1	1
1479	22	1	2	1	1	2	2	2	1	3	2	1	1	1	1	3
1481	14	1	2	2	3	4	1	1	1	1	1	1	2	2	1	2
1483	23	0	2	2	2	3	3	1	1	3	1	1	1	2	1	1
1484	1	1	3	1	3	2	1	1	2	3	2	1	1	1	3	2
1485	4	1	2	2	2	4	2	1	1	3	2	1	1	2	1	1
1486	23	1	2	2	1	2	3	1	1	3	2	1	1	2	1	1
1487	5	1	3	2	3	4	1	1	1	2	3	1	1	1	3	2
1488	24	0	3	2	2	1	3	1	2	1	1	1	1	2	1	1
1489	12	1	2	1	3	4	1	2	1	2	3	1	1	1	1	2
1491	3	1	2	2	2	1	3	1	2	2	1	1	1	2	1	1
1492	3	1	2	2	3	4	1	1	2	2	2	1	1	1	2	3
1493	22	0	2	2	1	2	3	1	1	3	1	1	1	1	1	2
1494	19	1	2	1	2	1	3	2	1	2	1	1	1	1	1	1
1495	12	1	2	2	2	4	2	2	1	1	2	2	1	1	1	1
1496	18	1	2	2	2	3	3	1	1	3	2	1	1	1	1	3
1497	21	1	2	1	3	4	1	1	1	1	3	1	1	1	1	1
1498	7	1	1	2	1	1	1	1	1	2	2	1	1	2	1	2
1499	24	0	2	2	3	4	1	1	1	2	1	2	1	1	1	1
1500	21	0	2	2	2	3	3	1	1	3	3	1	1	2	1	1
1503	1	1	2	1	3	4	1	1	2	2	3	1	1	1	1	1
1504	4	1	2	2	2	4	1	1	1	2	3	2	1	1	1	1
1505	20	0	2	2	1	1	3	1	1	1	1	1	1	2	1	1
1508	8	1	2	2	2	1	1	1	2	2	1	1	1	2	1	1
1509	12	1	2	2	1	2	2	1	2	1	1	1	1	1	2	3
1510	19	1	2	1	1	2	3	1	1	3	1	1	1	1	1	3
1511	13	1	2	1	1	1	2	1	2	1	1	1	1	2	1	1
1512	0	0	3	1	3	4	1	1	2	2	1	2	1	2	1	2
1515	2	1	2	2	3	3	1	1	2	2	3	2	1	1	1	1
1516	12	0	2	2	2	2	3	2	1	3	2	1	1	1	1	1
1517	8	1	2	1	3	1	1	1	2	2	1	1	1	2	1	2
1518	2	1	2	2	3	1	1	1	2	2	1	1	1	1	3	1
1519	13	1	2	2	1	3	1	1	1	2	3	1	1	2	1	1
1520	18	0	2	1	2	3	1	1	2	2	1	1	1	2	1	3
1521	0	1	2	1	3	1	1	1	2	2	2	1	1	2	3	2
1522	4	1	2	1	2	3	1	1	1	2	2	1	1	2	1	3
1523	0	1	2	2	3	4	1	1	2	2	2	1	1	2	1	2
1524	17	0	2	2	1	1	2	1	2	1	1	1	1	2	1	1
1526	1	1	3	2	1	4	1	1	2	2	1	2	2	2	1	1
1528	4	1	2	1	3	1	1	1	2	2	1	1	1	2	1	2
1530	17	0	1	1	1	3	3	1	2	3	1	1	1	1	3	1
1531	16	0	2	2	1	2	3	1	1	3	1	1	1	2	1	1
1532	10	1	2	2	2	2	3	1	2	3	1	1	1	2	1	1
1535	15	0	2	2	2	1	3	1	1	1	1	1	1	2	1	1
1536	6	1	2	1	3	4	1	1	1	2	1	1	1	2	1	3
1537	9	1	3	2	3	4	1	1	1	2	3	1	1	1	1	1
1539	25	1	3	2	1	1	3	1	1	1	1	1	2	2	1	1
1540	9	1	2	2	3	1	1	1	2	2	1	1	1	2	1	3
1541	15	0	2	2	3	1	1	1	1	2	2	1	1	2	1	3
1543	15	0	3	1	1	1	2	2	1	1	1	1	1	1	1	3
1544	14	0	2	1	3	1	3	1	1	1	1	1	1	1	1	1
1545	4	1	1	2	3	1	1	1	2	2	1	1	1	2	1	3
1546	15	0	2	1	1	2	2	2	1	1	2	1	1	1	3	1
1547	17	0	2	1	3	2	2	2	1	3	1	1	1	1	1	2
1548	14	0	2	2	1	1	2	2	1	1	2	1	1	1	1	1
1550	14	0	3	2	2	1	3	1	2	1	1	1	2	1	1	1
1553	16	0	2	1	3	4	1	1	1	2	3	1	1	1	3	2
1554	12	0	3	1	1	2	3	2	1	3	2	1	2	2	1	2
1555	13	0	2	2	3	1	1	1	1	2	2	1	1	2	3	2
1557	13	0	2	1	1	4	2	1	2	3	2	1	1	2	1	2
1559	6	1	2	2	3	3	1	1	2	2	2	1	1	1	3	3
1560	15	0	2	1	2	4	1	2	1	2	1	2	1	2	1	1
1561	1	1	2	1	3	4	1	1	1	2	1	2	1	1	1	1
1562	12	0	3	2	2	2	3	2	1	3	1	1	1	2	1	1
1563	2	1	2	2	1	4	1	1	2	2	1	2	1	2	1	1
1564	15	0	2	2	2	1	1	1	2	2	2	1	1	2	1	1
1566	12	0	2	2	1	3	3	2	1	3	2	1	1	1	1	1
1567	17	0	2	2	1	1	2	1	2	1	1	1	1	2	1	1
1568	13	1	2	2	3	3	2	2	1	3	1	1	1	2	1	1
1569	16	1	2	1	2	3	2	2	2	3	2	1	1	2	1	1
1570	2	1	2	1	3	4	1	1	2	2	2	2	1	1	3	3
1571	0	1	2	2	3	4	1	1	2	3	3	1	1	2	1	1
1572	16	1	2	1	2	3	2	2	1	3	2	1	1	2	1	1
1573	2	1	2	2	1	4	2	1	2	3	2	1	1	2	1	1
1585	38	1	2	1	2	2	3	1	2	3	1	1	1	2	1	2
1587	79	0	2	2	3	3	1	1	1	2	2	1	1	1	1	1
1593	74	0	2	1	1	2	3	1	2	1	1	1	1	1	1	1
1598	5	1	2	2	2	3	2	2	1	3	2	1	1	1	1	1
1600	65	0	2	2	1	3	3	1	2	1	1	1	1	1	1	1
1601	6	1	2	1	2	3	3	2	1	3	3	1	1	1	1	1
1603	6	1	2	1	2	2	2	2	1	3	1	1	1	2	1	1
1604	1	1	2	2	3	4	1	1	2	2	3	2	1	2	1	2
1605	3	1	2	2	2	2	1	1	2	2	1	2	1	2	1	2
1606	34	1	2	1	3	4	1	2	1	1	2	2	1	1	2	1
1607	9	1	2	1	2	3	3	1	2	3	2	1	1	2	1	2
1608	2	1	2	2	1	4	1	1	2	2	3	2	1	2	1	1
1609	7	1	2	2	3	3	1	1	1	2	2	1	1	2	1	1
1610	12	1	2	1	3	4	1	1	1	2	2	1	1	2	1	1
1612	1	1	2	1	3	1	1	1	2	2	2	1	1	2	1	1
1613	1	1	2	1	3	1	1	1	2	2	1	1	1	2	3	1
1614	0	1	2	2	1	4	3	1	2	3	2	2	1	1	2	2
1615	14	1	2	2	3	4	1	1	1	2	1	2	1	2	1	1
1617	1	1	2	2	3	4	1	1	2	2	2	1	1	1	2	3
1620	27	1	2	1	2	2	2	1	1	3	1	1	2	1	1	2
1621	1	1	2	2	3	2	1	1	2	2	1	1	1	2	3	1
1623	0	1	2	1	3	4	1	1	1	2	1	2	1	2	1	2
1626	21	1	2	2	2	2	3	2	1	1	1	1	1	2	1	2
1627	6	1	2	1	1	2	3	1	2	3	2	1	1	2	1	2
1629	16	1	2	1	3	1	1	1	1	2	2	1	2	1	1	2
1631	6	1	2	2	2	2	1	1	1	2	3	2	1	1	1	3
1634	25	1	2	2	1	1	3	2	1	2	1	1	1	1	1	1
1635	32	0	2	1	1	1	1	1	1	2	3	1	1	1	1	1
1636	9	1	2	1	3	3	1	1	1	2	2	1	1	1	3	1
1637	9	1	2	1	3	4	1	1	1	2	1	2	1	2	1	1
1640	23	0	2	1	1	1	2	2	1	2	2	1	1	1	1	1
1641	29	0	2	2	1	2	3	2	1	3	1	1	1	2	1	1
1643	1	1	2	2	3	1	1	1	2	2	2	1	1	1	3	1
1645	19	0	2	1	2	2	3	2	1	3	2	1	1	1	1	1
1646	0	1	2	2	3	4	1	1	2	2	3	1	1	2	3	2
1648	16	1	2	2	3	1	1	1	1	2	1	1	1	2	1	1
1650	12	1	2	1	3	3	1	1	1	2	2	2	1	2	1	2
1652	2	1	1	1	3	2	1	1	2	2	1	1	1	2	1	2
1653	17	0	2	2	1	3	3	1	1	3	2	1	1	1	1	1
1654	13	0	2	2	1	2	2	2	1	3	2	1	1	2	1	2
1655	9	1	2	2	3	3	1	1	1	2	1	2	1	1	1	2
1657	7	1	2	2	3	4	1	1	1	2	2	1	1	2	1	1
1666	2	1	2	1	1	3	3	1	2	1	1	1	1	2	1	2
1667	67	1	2	2	1	1	2	1	2	1	3	1	1	1	1	1
1668	72	0	2	2	3	2	3	1	2	3	2	1	2	1	1	1
1669	22	1	2	1	1	2	3	1	2	1	1	1	1	1	1	1
1670	3	1	2	1	3	4	1	1	1	2	2	2	1	2	1	1
1671	3	1	2	1	2	3	3	1	2	1	2	2	1	2	1	1
1672	66	0	2	1	1	1	2	1	2	1	1	1	1	2	1	1
1673	24	1	2	2	2	2	3	2	1	3	1	1	1	1	1	1
1674	3	1	2	1	2	4	1	1	2	2	2	2	1	2	1	2
1676	33	1	2	2	1	1	2	1	2	1	1	1	1	2	1	1
1677	3	1	2	1	2	4	1	1	1	3	2	1	1	1	1	3
1678	6	1	2	2	3	4	1	1	2	2	1	1	1	1	1	2
1679	66	0	3	2	1	1	3	2	1	1	2	1	1	1	1	1
1684	12	1	2	2	3	4	1	1	1	2	3	2	1	2	1	3
1685	7	1	2	1	3	1	1	1	2	2	2	1	1	2	1	2
1688	10	1	1	2	2	1	2	2	1	2	2	1	1	2	1	3
1689	34	1	2	2	3	4	2	1	2	1	2	1	1	2	1	1
1691	8	1	1	2	3	1	1	1	2	2	2	1	1	1	1	1
1692	12	1	2	2	1	2	3	1	1	3	1	1	1	1	1	1
1693	45	0	2	1	1	2	3	2	1	3	2	1	1	1	1	1
1694	21	1	2	2	3	3	1	1	1	2	2	2	1	1	1	1
1696	2	1	2	1	2	3	3	1	2	3	2	1	1	2	1	1
1698	1	1	1	1	3	4	1	1	2	2	1	2	1	2	3	2
1699	16	1	2	1	3	4	1	1	2	2	1	2	1	2	1	1
1700	7	1	1	1	3	4	1	1	1	2	2	1	1	1	1	2
1701	32	1	2	2	1	1	3	1	2	1	2	1	1	2	1	3
1702	8	1	2	2	2	2	3	1	2	1	1	1	1	2	1	1
1703	7	1	3	2	2	1	2	1	2	1	1	1	1	2	1	3
1704	8	1	2	1	2	2	2	1	1	3	2	1	1	1	1	1
1705	3	1	2	1	3	3	1	1	2	3	2	1	1	2	1	1
1706	18	1	2	2	3	1	1	1	2	2	1	1	1	2	1	1
1707	22	1	2	2	3	1	1	1	1	2	2	1	1	1	1	1
1708	0	1	2	1	2	4	1	1	2	2	3	2	1	2	1	2
1709	46	1	2	2	1	1	2	1	2	1	1	1	1	2	1	1
1710	7	1	2	1	1	1	1	1	2	2	2	1	1	2	1	2
1711	3	1	2	1	3	1	1	1	2	2	2	1	1	2	1	2
1712	11	1	2	2	1	1	3	1	2	1	2	1	1	2	1	1
1713	28	1	2	2	2	1	2	1	2	1	1	1	1	1	1	1
1715	9	1	2	1	3	4	1	1	1	1	1	1	1	2	1	1
1717	1	1	1	1	3	4	1	1	2	2	3	1	1	1	3	3
1720	5	1	3	1	3	2	1	1	2	1	2	1	1	2	3	1
1721	4	1	2	1	1	1	2	1	2	1	2	1	1	1	1	1
1722	27	0	1	1	1	2	3	2	1	1	1	1	1	2	3	2
1723	15	1	1	1	1	2	2	2	1	3	1	1	2	1	3	1
1724	6	1	2	2	3	1	1	1	2	2	1	1	1	2	3	3
1726	22	1	2	2	3	3	1	1	2	2	2	2	1	2	1	1
1730	27	1	2	1	3	1	2	3	1	1	1	1	1	2	1	1
1732	14	1	2	2	3	1	1	1	2	2	1	1	1	2	1	3
1733	7	1	1	2	3	4	1	1	1	2	2	1	1	1	3	1
1734	18	0	1	2	2	4	3	1	1	3	1	1	1	1	1	1
1735	17	0	2	2	1	1	2	2	1	1	1	1	1	1	1	1
1736	1	1	1	2	3	3	1	1	2	2	3	1	1	1	3	1
1737	10	1	2	1	3	4	1	1	1	2	2	1	1	1	1	2
1738	8	1	2	1	3	4	1	1	1	2	1	1	1	1	1	1
1739	0	1	2	2	3	4	1	1	2	2	2	2	1	1	1	1
1740	1	1	2	2	2	2	2	1	2	1	1	1	1	2	1	1
1742	3	1	2	2	3	4	1	1	1	3	2	2	1	1	1	1
1743	2	1	3	2	3	4	1	1	2	2	2	1	1	2	1	1
1744	13	0	3	2	2	2	3	1	1	3	2	1	1	2	1	1
1746	12	0	1	2	2	2	3	2	1	3	2	1	1	2	1	1
1748	2	1	2	2	3	4	1	1	2	2	2	1	1	2	1	2
1749	4	1	1	1	1	4	1	1	2	2	3	1	1	2	3	1
1776	23	1	2	2	1	1	2	2	1	2	2	1	1	1	1	1
1778	9	1	2	1	3	2	1	1	2	2	2	2	1	2	1	2
1779	71	1	1	1	1	1	2	1	2	1	1	1	1	1	1	1
1780	15	1	1	1	3	3	1	1	1	2	3	1	1	1	1	1
1789	26	1	2	2	1	2	2	2	1	1	2	1	1	1	1	3
1790	74	0	2	2	2	1	2	2	1	1	1	1	1	2	1	1
1791	24	1	2	1	1	1	1	1	2	2	2	1	1	2	1	1
1792	0	1	2	1	1	4	1	1	2	2	2	2	1	2	1	2
1795	7	0	2	1	2	2	3	1	2	3	2	1	1	2	1	1
1796	1	1	3	2	2	2	3	1	2	3	2	1	2	2	1	1
1797	3	1	2	1	3	4	1	1	1	2	2	2	1	2	1	1
1798	5	1	3	2	1	3	3	1	2	3	3	1	1	2	1	1
1800	18	1	2	2	1	2	2	2	1	3	1	1	1	2	1	1
1803	2	1	2	2	2	4	1	1	2	2	1	1	1	1	2	3
1806	75	0	2	2	1	1	2	2	1	2	2	1	1	2	1	1
1809	15	1	3	2	3	4	1	1	1	2	3	2	1	1	1	2
1812	68	0	2	1	2	4	2	1	1	2	3	1	1	2	1	1
1813	64	0	2	1	2	2	2	2	1	3	2	1	1	1	1	1
1815	21	1	2	1	1	3	1	1	1	2	1	2	1	2	1	2
1816	25	1	2	1	2	2	3	1	2	1	1	1	1	1	1	1
1817	66	0	2	1	1	2	2	1	2	1	1	1	1	1	1	2
1820	9	1	2	2	2	2	2	1	1	1	3	1	1	1	1	1
1821	65	0	2	1	1	2	2	2	2	1	1	1	1	2	1	1
1824	6	0	2	2	3	3	1	1	1	2	2	1	1	1	2	3
1826	45	1	2	1	3	4	3	1	1	3	2	2	1	1	1	2
1827	3	1	3	1	1	4	2	1	2	1	2	2	1	1	1	3
1829	0	1	2	2	1	4	2	1	2	3	2	2	1	1	1	3
1830	27	1	2	1	3	3	2	1	2	1	3	1	1	2	2	1
1831	11	1	1	2	3	4	1	1	2	2	2	2	1	2	1	2
1832	1	1	1	1	3	4	1	1	2	2	2	2	1	2	1	2
1833	12	1	1	1	1	3	1	1	1	2	1	1	1	2	1	3
1836	22	1	2	2	3	3	1	1	1	2	2	1	1	2	1	1
1837	1	1	2	2	3	4	2	1	2	1	1	2	1	1	1	1
1839	3	1	2	1	3	4	1	1	1	2	2	1	1	2	1	2
1840	8	1	3	1	2	1	2	1	2	1	2	1	1	2	1	1
1841	15	1	2	2	2	4	1	1	1	3	3	1	1	1	1	1
1842	5	1	2	1	2	4	2	1	1	1	1	1	1	2	1	2
1845	10	1	2	2	2	2	2	2	1	3	2	2	1	2	1	1
1846	9	1	2	2	3	4	1	1	1	2	1	2	1	1	1	1
1847	13	1	3	1	3	1	1	1	2	2	1	1	1	2	3	3
1848	1	1	2	1	3	4	1	1	2	2	3	1	1	1	1	3
1851	27	1	2	2	2	1	3	1	2	1	1	1	1	2	1	2
1854	8	1	3	2	3	1	1	1	1	2	2	1	1	2	1	1
1855	55	0	2	1	2	2	2	2	1	3	1	1	1	1	1	1
1857	0	1	2	1	3	2	2	1	2	3	2	1	1	1	1	3
1859	31	1	2	1	1	4	2	1	2	3	1	2	1	2	1	1
1861	11	1	2	1	3	1	1	1	1	1	1	1	1	2	1	1
1862	2	1	2	1	2	4	1	1	2	2	2	2	1	2	1	2
1863	1	1	3	2	1	3	2	1	2	3	1	2	1	2	1	1
1864	31	1	2	1	2	2	2	2	1	3	1	1	1	1	1	1
1866	10	1	2	1	1	2	2	1	2	3	1	1	1	2	1	1
1868	12	1	2	2	1	2	3	2	1	3	2	1	1	1	2	3
1869	1	1	2	2	1	1	2	1	2	2	2	1	1	2	1	2
1871	56	0	2	2	2	4	2	2	1	3	2	1	1	1	1	1
1873	20	1	2	2	1	2	2	2	1	3	1	1	1	1	1	1
1874	44	0	2	2	3	3	2	2	1	3	2	1	1	1	1	1
1875	44	0	2	1	1	1	2	1	2	1	1	1	2	2	1	1
1876	3	1	2	1	3	1	1	1	1	2	2	1	1	2	1	2
1877	20	1	1	2	1	2	2	2	1	3	1	1	1	1	2	3
1878	42	1	2	1	1	2	2	2	1	3	2	1	1	1	1	1
1879	6	1	2	1	1	3	3	1	1	3	2	2	1	1	1	3
1880	25	1	3	2	3	4	2	1	1	3	2	1	1	1	1	1
1881	34	1	2	1	1	1	2	2	2	1	1	1	1	2	1	3
1882	53	0	3	2	2	2	3	1	2	3	2	1	1	2	1	1
1883	28	1	2	2	1	3	3	2	1	3	2	2	2	1	1	1
1884	29	1	2	2	2	2	2	2	1	3	2	1	1	1	1	1
1886	34	1	2	2	3	2	3	1	2	3	2	1	1	2	1	3
1887	41	0	2	1	2	1	3	1	2	1	1	1	1	2	1	1
1889	16	1	3	2	1	2	3	1	1	3	2	1	1	2	1	2
1891	38	0	2	2	2	1	2	1	2	2	1	1	1	2	1	1
1892	4	1	2	2	3	1	1	1	2	2	1	1	1	2	1	3
1893	16	1	1	2	3	1	2	1	2	1	1	1	1	1	2	3
1894	1	1	2	1	3	4	1	1	1	2	1	2	1	1	1	2
1896	14	1	2	1	2	4	2	2	1	3	2	1	1	1	1	1
1897	10	1	2	1	1	2	2	1	1	3	1	1	1	1	1	1
1898	28	1	1	1	1	2	2	1	1	3	3	1	1	2	1	3
1899	14	1	2	1	3	4	1	1	1	2	2	1	1	2	1	1
1901	37	0	2	2	1	2	2	1	1	3	1	1	1	1	1	1
1904	73	1	2	1	1	1	3	1	1	1	2	1	1	2	1	1
1905	8	1	2	2	2	2	2	1	2	3	2	1	1	2	1	2
1907	14	1	1	2	2	2	3	2	1	3	2	1	1	1	1	1
1908	6	1	2	2	3	1	1	1	2	2	2	1	1	1	3	3
1910	25	0	2	1	1	2	2	1	2	3	2	1	1	2	1	1
1913	0	1	2	2	1	4	3	1	2	1	1	1	1	2	1	1
1916	24	1	2	1	2	2	2	2	1	3	2	1	1	2	1	2
1917	28	1	3	1	1	1	2	2	1	1	2	1	1	2	1	1
1919	7	1	2	2	3	1	1	1	1	1	2	1	1	2	1	2
1922	3	1	2	1	1	4	1	1	1	2	2	2	1	1	1	3
1926	29	0	2	2	1	2	2	1	1	1	1	1	1	1	1	1
1927	30	0	3	2	2	1	2	1	2	1	1	1	1	1	1	1
1929	12	1	3	1	1	3	1	1	1	1	1	1	1	2	1	2
1931	15	1	2	2	1	4	2	1	1	2	3	2	1	2	1	1
1932	9	1	2	2	2	2	2	1	2	3	1	1	2	2	1	2
1933	25	0	2	2	1	2	3	1	1	1	1	1	1	2	1	1
1934	18	1	2	2	2	4	2	1	1	2	1	2	1	1	1	2
1936	16	1	2	1	1	4	2	1	1	1	1	1	1	1	1	3
1937	26	0	2	1	2	2	2	2	1	3	2	1	1	2	1	1
1938	25	0	2	2	2	2	2	1	2	3	2	1	1	2	1	1
1939	22	1	2	2	2	2	2	1	1	3	2	1	1	1	1	1
1940	19	0	2	1	3	1	1	1	2	2	1	1	1	2	1	2
1943	7	1	2	1	1	3	3	1	2	3	2	1	1	1	1	1
1944	21	0	1	1	1	1	2	1	2	1	2	1	1	1	1	1
1945	4	1	2	2	1	2	2	1	2	3	2	1	1	2	1	2
1946	1	1	2	1	2	2	2	1	2	3	2	2	2	1	1	3
1950	18	0	2	2	1	2	3	2	1	3	2	1	1	2	1	1
1958	8	1	3	1	2	2	2	1	2	3	2	1	1	2	1	2
1960	1	1	2	1	1	3	1	1	2	2	2	1	1	2	1	1
1961	27	0	3	2	1	3	3	1	1	3	2	2	1	1	2	1
1963	9	1	2	2	2	2	2	1	1	3	2	1	2	2	1	3
1965	16	0	2	1	1	2	2	1	1	1	1	1	1	2	1	1
1968	2	1	2	2	2	2	2	1	2	3	1	1	1	2	1	1
1970	13	0	3	2	2	2	2	2	1	3	1	1	1	2	1	1
1971	16	0	3	2	1	1	3	1	2	1	1	1	1	2	1	1
1988	6	1	1	1	1	2	3	2	1	3	1	1	1	1	1	1
1989	1	1	2	1	1	3	1	1	2	2	2	2	1	1	1	1
1990	2	1	2	1	3	4	1	1	1	2	2	2	1	1	2	1
1991	75	0	2	1	1	2	2	1	1	1	2	1	1	2	1	1
1997	16	1	2	2	3	4	1	1	1	2	2	1	1	2	1	1
1999	10	1	2	1	3	2	1	1	1	2	2	1	1	1	3	1
2000	5	1	2	1	3	2	2	1	2	2	2	1	1	2	1	2
2002	11	1	2	1	1	2	3	1	1	1	1	1	1	2	1	1
2004	69	0	2	2	3	1	1	1	2	2	3	1	1	2	1	3
2005	13	1	1	1	3	4	1	1	2	2	1	1	1	1	1	1
2006	46	0	2	1	1	1	2	2	1	2	2	1	1	1	3	1
2007	27	1	2	2	1	2	2	1	1	3	2	1	1	2	1	1
2008	22	1	2	2	1	2	2	1	2	1	1	1	1	2	1	2
2009	72	0	2	2	1	1	2	1	1	2	2	1	1	1	1	1
2012	6	1	1	2	3	4	1	1	1	2	3	1	1	2	1	1
2013	2	1	2	2	3	1	1	1	2	2	2	1	1	2	1	1
2014	25	1	2	2	3	3	3	2	1	3	1	1	2	2	1	1
2015	13	1	2	2	1	2	2	2	1	3	1	1	1	2	1	1
2017	2	1	2	2	1	4	1	1	1	2	2	2	1	1	3	2
2018	32	1	2	1	1	2	3	2	1	3	2	1	1	2	1	1
2020	26	1	2	2	3	1	2	1	1	1	2	1	1	1	1	1
2021	1	1	2	2	3	4	1	1	2	2	3	2	1	1	1	3
2024	28	1	1	2	3	1	2	1	2	1	1	1	1	1	1	1
2025	57	0	2	2	1	1	3	1	2	1	1	1	1	2	1	1
2026	2	1	2	2	3	4	1	1	1	2	3	1	1	1	1	2
2027	1	1	2	2	3	2	1	1	2	1	3	1	1	1	1	1
2028	42	1	1	2	1	1	2	1	2	2	1	1	1	2	1	1
2029	20	1	2	1	3	4	1	1	1	2	2	1	1	2	1	1
2032	17	1	2	2	2	2	3	1	1	3	1	1	1	1	2	1
2033	6	1	2	1	3	1	1	1	2	2	2	1	1	2	1	2
2034	1	1	1	2	3	3	1	1	1	2	1	2	1	1	2	3
2036	9	1	2	2	1	2	3	1	1	3	2	1	1	2	1	1
2038	31	1	1	1	1	2	2	2	1	3	3	1	2	1	1	3
2041	0	1	1	2	1	4	2	1	2	3	2	2	1	2	1	2
2042	38	1	2	1	2	2	3	1	1	3	2	1	1	2	1	1
2043	0	1	2	1	2	4	1	1	1	2	3	2	1	2	1	1
2044	5	1	2	2	3	1	3	1	2	1	2	1	1	1	1	1
2045	6	1	2	2	2	4	1	1	1	2	1	2	1	2	1	1
2047	16	1	2	2	2	2	3	2	1	1	2	1	1	1	1	1
2048	1	1	2	2	3	2	3	1	2	1	2	1	1	1	1	1
2050	0	1	2	2	3	1	1	1	2	2	2	1	1	2	1	1
2053	14	1	2	2	3	2	2	1	1	1	2	1	1	2	1	1
2054	3	1	1	2	3	4	1	1	1	2	2	1	1	1	1	1
2055	13	1	2	2	3	4	1	1	1	2	1	1	1	1	1	1
2056	1	1	2	2	3	1	1	1	2	2	1	1	1	2	1	2
2057	15	1	2	2	3	2	1	1	1	2	2	1	1	1	1	3
2058	4	1	2	1	2	1	1	1	2	2	2	1	1	1	1	2
2060	1	1	2	2	3	4	1	1	2	2	3	1	1	2	1	1
2064	5	1	2	1	3	4	1	1	2	2	1	1	1	2	1	2
2066	11	1	2	2	1	1	2	1	1	2	2	1	1	2	1	2
2067	26	1	2	1	3	3	1	3	1	3	1	1	1	1	1	1
2068	25	1	2	2	1	2	3	1	2	1	2	1	1	2	1	1
2069	35	0	2	1	1	2	3	2	1	3	2	1	1	1	1	1
2070	0	1	1	2	3	1	1	1	2	2	2	1	1	2	1	1
2075	0	1	2	1	2	1	1	1	2	2	2	1	1	2	1	3
2076	12	1	2	1	3	4	1	1	1	2	2	1	1	1	3	3
2078	2	1	2	1	3	1	1	1	2	2	2	1	1	2	1	3
2079	8	1	2	1	3	4	1	1	1	2	2	2	1	1	1	1
2081	25	0	2	2	1	2	3	1	2	3	2	1	2	2	1	1
2082	2	1	2	1	3	4	1	1	1	2	1	1	1	1	1	3
2083	3	1	2	1	3	1	1	1	2	2	1	1	1	2	1	2
2084	24	0	3	2	1	1	2	1	2	1	1	1	1	1	1	1
2085	6	1	2	2	3	2	1	1	1	2	2	1	1	2	1	2
2088	17	1	1	1	2	4	1	1	1	1	3	2	1	1	1	1
2090	0	1	2	1	3	1	1	1	2	2	1	1	1	2	1	2
2091	19	0	1	2	3	1	1	1	2	2	1	1	1	1	1	1
2092	0	1	1	1	1	2	1	1	2	2	3	1	1	2	3	2
2096	0	1	1	2	3	4	1	1	2	2	2	1	1	2	1	2
2097	4	1	2	1	1	1	1	2	1	1	2	1	1	2	1	2
2098	17	0	2	2	1	3	3	1	2	3	1	2	1	2	1	1
2100	15	0	2	1	3	4	1	1	1	2	3	1	1	1	1	2
2102	2	1	1	2	3	4	1	1	2	2	3	2	1	2	2	1
2103	18	0	2	2	1	2	2	2	1	3	1	1	1	2	1	1
2105	16	0	2	1	1	2	2	1	2	2	2	2	2	2	1	2
2106	18	0	2	1	1	2	3	2	1	3	2	1	1	1	1	1
2107	1	0	2	2	3	2	1	1	2	2	2	1	1	1	2	3
2108	13	0	2	1	1	1	3	1	1	1	3	1	1	2	1	1
2109	14	0	2	2	2	2	3	1	1	3	2	1	1	1	1	1
2110	17	0	2	1	1	2	3	1	1	1	1	1	1	2	1	1
2111	12	0	2	2	1	1	3	1	2	1	1	1	1	2	1	1
2112	24	0	2	2	1	2	3	1	1	1	1	1	1	2	1	1
2113	7	1	1	1	1	4	1	1	1	2	3	1	1	2	1	2
