# Supplementary material for: Establishment and validation of a prognostic nomogram for extrahepatic cholangiocarcinoma
Source: Front Oncol. 2022 Nov 24;12:1007538. doi: 10.3389/fonc.2022.1007538 (PMC9730808; doi:10.3389/fonc.2022.1007538)
Supplement: Supplementary file 3 [file DataSheet_1.zip › Supplement/Validation cohort.xlsx]

## Sheet: Sheet1
id	Time	Status	Race	Sex	Grade	Stage	Treatment	Radiation_sequence	Chemotherapy	Regional_nodes	Size	Extension	Number	Age	Insurance	Marital
17	14	1	3	2	1	2	2	2	1	3	1	1	1	1	1	1
19	13	1	2	1	2	2	2	2	1	3	2	1	1	1	3	2
37	7	1	2	1	3	4	1	1	1	2	2	1	1	1	1	1
43	7	1	2	2	3	1	1	1	2	2	1	1	1	2	1	1
44	24	1	2	1	3	1	1	1	2	2	1	1	1	1	1	3
45	6	1	2	2	3	3	1	1	1	2	1	1	1	2	1	1
53	2	1	2	2	1	4	2	1	2	1	3	2	1	2	1	1
54	0	1	2	2	3	3	1	1	2	2	1	1	1	2	1	1
57	2	1	1	1	2	3	2	1	2	1	2	1	1	2	3	3
60	3	1	3	1	3	1	1	1	2	2	1	1	1	2	3	2
61	0	1	3	1	3	4	1	1	2	2	3	2	1	2	1	2
63	20	1	2	2	3	4	1	1	2	2	2	1	1	1	3	1
66	6	1	2	1	3	4	1	1	1	2	3	1	1	2	1	1
69	17	1	1	1	3	3	1	1	2	2	3	1	1	1	1	1
77	13	1	2	2	3	1	1	1	2	2	1	1	1	2	1	3
85	17	1	2	2	1	1	2	2	1	1	1	1	1	1	1	2
86	31	1	2	2	3	1	1	1	2	2	1	1	1	2	1	2
94	3	1	3	1	3	1	1	1	2	2	1	1	1	2	1	2
96	3	1	3	1	3	4	1	1	2	2	2	1	1	2	1	3
97	6	1	2	1	3	4	1	1	2	2	3	1	2	1	3	3
98	13	0	3	1	3	3	1	1	2	2	2	1	1	1	1	1
105	34	0	3	2	1	4	2	1	2	1	2	1	1	1	1	1
111	32	0	2	2	2	4	3	2	1	1	3	2	1	1	1	1
112	15	1	2	2	1	4	1	1	1	2	2	2	1	1	1	1
116	28	0	2	2	1	2	3	1	1	3	1	1	1	2	1	1
119	22	1	2	2	2	1	3	1	2	1	1	1	1	2	1	3
123	16	1	2	2	1	3	3	2	1	3	1	1	1	1	1	1
124	9	1	2	2	2	3	3	1	2	3	2	1	1	2	1	2
139	3	1	2	1	3	4	1	1	2	2	3	1	1	2	1	2
165	8	1	2	1	2	2	3	1	1	3	1	2	1	2	1	1
169	72	0	1	2	1	2	2	2	1	3	2	1	1	1	1	1
171	72	0	2	2	1	2	2	1	2	3	1	1	1	2	1	2
173	17	1	2	2	1	4	1	1	1	2	1	1	1	2	1	1
174	37	1	2	2	1	3	2	1	1	3	2	2	1	1	1	1
177	1	1	2	1	3	1	1	1	2	2	2	1	1	2	1	2
178	33	1	2	2	2	2	1	1	1	2	1	1	1	2	1	1
185	21	1	2	1	1	1	2	1	2	1	2	1	2	2	3	2
189	2	1	2	1	1	2	3	1	2	1	1	2	1	2	3	2
190	0	0	2	1	2	4	1	1	2	2	2	2	1	2	2	2
197	6	1	2	2	2	4	1	1	1	2	3	1	1	2	1	1
200	31	1	2	2	1	2	1	1	1	2	1	1	1	2	1	1
203	0	1	2	2	2	4	1	1	2	3	3	2	1	2	1	1
208	36	1	2	2	1	2	2	1	1	1	3	1	1	1	1	1
213	28	1	2	1	1	3	2	2	1	3	2	1	1	1	2	3
217	10	1	2	2	3	2	1	1	2	3	2	1	1	1	1	1
218	8	1	2	1	3	1	1	1	1	2	3	1	1	2	1	1
219	2	1	2	2	1	4	1	1	2	2	3	1	1	2	1	2
226	18	1	2	1	3	3	2	2	1	2	3	1	1	1	1	1
227	10	0	2	1	2	2	3	1	1	3	2	1	1	1	1	2
231	18	0	2	2	1	1	2	1	2	2	1	1	1	2	1	1
233	19	0	2	2	1	1	2	2	1	2	1	1	1	2	1	1
240	15	0	2	2	1	1	1	1	2	2	1	1	1	2	1	1
271	0	1	1	2	2	3	3	1	2	3	2	1	1	2	1	1
277	34	1	1	2	1	4	2	1	2	1	2	1	1	1	1	1
284	10	1	2	2	3	2	3	2	1	3	2	1	1	2	1	1
285	66	0	2	2	2	2	2	2	1	3	2	1	1	1	1	3
290	9	1	2	1	1	4	3	1	1	1	2	1	1	1	1	1
296	5	1	2	1	3	1	1	1	2	2	2	1	1	2	3	1
298	65	0	2	2	3	2	3	1	2	1	1	1	1	1	1	1
302	15	1	2	2	1	3	3	2	1	3	2	1	1	1	1	1
306	9	1	2	2	3	4	1	1	2	2	2	1	1	2	1	2
311	19	1	1	1	1	2	2	2	1	3	1	1	2	2	1	2
313	3	1	2	2	3	3	1	1	1	2	2	2	1	2	1	1
316	4	1	2	2	2	1	2	2	1	1	2	1	1	2	1	1
318	6	1	2	2	2	2	3	2	1	1	1	1	1	2	1	1
326	6	1	2	2	3	1	1	1	2	2	3	1	1	2	1	1
327	35	0	2	2	1	1	2	2	1	1	2	1	1	1	1	2
329	43	0	2	2	1	1	2	1	2	2	3	1	1	2	1	1
330	17	1	2	1	1	2	2	2	1	3	1	1	1	2	1	1
341	19	1	2	1	1	2	2	1	2	1	2	1	1	2	1	2
342	11	1	2	1	1	4	1	1	1	1	3	2	1	1	1	1
345	3	1	2	1	2	1	2	1	2	2	1	1	1	2	1	1
346	19	1	1	2	2	1	1	1	2	2	2	1	1	1	3	1
348	9	1	2	2	1	1	1	1	1	2	1	1	1	2	1	1
351	18	1	2	2	3	4	1	1	1	3	2	1	1	1	1	2
354	5	1	2	2	1	2	1	1	1	2	3	1	1	2	1	1
361	16	0	2	2	3	1	1	1	2	2	2	1	1	1	3	3
371	33	0	2	2	1	1	3	2	1	2	2	1	1	1	1	3
375	5	1	3	1	2	2	1	1	2	2	2	1	1	2	1	2
379	7	1	3	2	2	2	2	1	1	1	2	1	1	2	1	1
380	31	1	2	2	1	2	3	1	2	3	1	1	1	1	2	3
381	27	1	3	2	2	1	2	1	2	1	1	1	1	2	1	1
383	54	1	3	2	2	2	3	1	1	1	1	1	1	2	1	1
385	9	1	3	1	3	4	1	1	1	2	2	1	1	1	1	2
391	30	1	3	1	3	4	1	1	1	2	2	2	1	2	1	1
397	0	1	3	2	1	2	3	1	2	1	2	1	1	2	1	1
398	0	1	3	2	3	2	1	1	2	2	2	1	1	2	1	1
399	16	1	3	1	3	4	1	1	1	2	1	2	1	1	1	1
400	8	1	3	1	3	4	1	1	1	3	3	1	1	2	1	3
410	21	0	3	2	1	1	2	1	2	1	1	1	1	2	1	2
411	2	1	2	2	2	1	2	1	2	2	1	1	1	2	1	1
424	3	1	2	1	3	4	1	1	1	2	3	2	1	2	1	1
426	17	1	2	2	3	1	1	1	1	2	1	1	1	2	1	3
428	5	1	2	1	3	4	1	1	1	2	1	1	1	1	1	2
431	17	1	2	2	3	2	2	2	1	3	1	1	1	1	1	1
435	48	1	2	1	3	1	1	2	1	1	2	1	1	2	1	2
438	4	1	2	1	3	1	1	1	1	2	2	1	1	2	1	2
442	10	1	2	2	2	2	3	1	1	3	1	1	1	1	1	1
445	14	1	2	2	2	2	3	2	1	3	1	1	1	2	1	1
446	12	1	2	1	1	4	1	1	1	2	2	2	1	2	1	1
449	28	1	2	1	3	1	1	1	2	2	1	1	1	2	1	2
451	35	0	2	2	1	1	2	1	2	1	3	1	1	1	1	1
452	13	1	2	2	2	2	1	2	1	3	1	1	2	2	1	2
453	19	1	2	2	2	2	2	1	2	3	2	1	1	2	1	1
459	22	1	2	1	3	2	1	1	1	2	2	2	1	1	1	1
469	4	1	2	2	3	2	1	1	2	2	1	1	1	2	1	1
487	16	1	2	2	3	1	1	1	1	2	1	1	1	2	1	1
488	62	0	2	2	3	1	1	1	2	2	2	1	1	2	1	3
490	40	1	2	2	3	1	3	1	2	1	1	1	1	2	1	1
493	9	1	2	2	3	3	3	2	1	3	2	2	1	2	1	1
494	11	1	2	1	2	1	1	1	2	2	3	1	1	1	1	2
496	30	1	3	1	3	3	1	1	1	2	3	1	1	1	3	1
497	15	1	2	2	1	2	3	1	2	3	1	1	1	2	1	3
499	14	1	2	1	1	1	2	2	1	2	2	1	1	2	1	2
500	2	1	2	2	3	4	1	1	1	2	3	1	1	2	1	2
506	22	0	3	1	3	1	1	1	2	2	1	1	1	2	1	2
507	43	0	2	2	1	3	3	1	1	3	1	1	1	1	1	2
512	12	0	2	2	2	1	2	1	2	1	1	1	1	2	1	2
539	23	1	2	2	1	1	1	1	2	1	1	1	1	2	1	2
540	14	1	3	2	1	3	2	2	1	2	2	1	1	1	1	1
544	21	1	2	2	2	2	2	2	1	1	2	1	1	1	1	3
548	6	1	3	1	2	3	3	1	2	3	2	1	1	1	1	3
549	14	1	2	1	3	3	2	1	2	2	2	1	1	2	1	2
554	2	1	2	2	1	4	1	1	2	2	2	1	1	2	1	1
558	10	1	3	2	3	2	3	1	1	1	3	1	1	1	1	1
559	45	1	2	2	1	1	3	1	1	2	1	1	1	1	1	1
567	22	1	2	2	1	3	2	2	1	3	2	1	2	1	1	1
569	2	1	2	1	3	2	3	1	2	3	1	1	1	2	1	1
570	55	0	2	2	2	2	3	2	1	3	1	1	1	2	1	1
573	11	1	2	1	2	4	1	1	1	2	3	1	1	2	1	2
581	17	1	2	1	2	2	1	1	1	1	2	1	1	1	1	1
582	7	1	2	2	3	3	1	1	2	2	2	2	1	2	1	2
584	25	1	3	2	3	1	1	1	2	2	1	1	1	1	3	3
585	3	1	3	1	3	4	1	1	2	2	2	1	1	2	1	2
586	10	1	2	2	3	1	1	1	2	2	1	1	1	2	1	1
589	36	0	2	2	1	1	3	2	1	1	2	1	1	1	1	1
590	13	1	2	2	3	4	1	1	1	2	3	1	1	1	3	3
592	26	1	2	2	3	4	1	1	1	3	1	1	1	1	3	3
593	33	0	2	2	2	2	3	1	2	1	1	1	1	2	1	1
602	26	0	2	2	1	2	3	2	1	3	2	1	2	1	1	1
604	25	1	2	2	2	2	3	2	1	1	1	1	2	1	1	2
608	22	0	2	1	2	1	2	2	1	1	2	1	1	2	1	1
610	20	1	3	2	2	1	1	1	1	2	1	1	1	2	1	1
615	19	0	3	2	1	1	3	2	1	1	1	1	1	2	1	2
621	13	0	2	2	1	2	2	2	1	3	2	1	1	2	1	1
626	11	1	2	2	3	1	1	1	2	2	2	1	1	2	1	1
630	24	1	2	2	1	2	2	1	2	3	1	1	1	2	1	1
631	17	1	3	2	3	1	1	1	1	2	1	1	1	1	1	3
644	1	1	2	1	1	1	1	1	2	2	2	1	1	2	1	1
646	2	1	2	2	3	4	1	1	1	2	2	1	1	1	1	1
647	7	1	2	2	3	1	1	1	2	2	2	1	1	2	1	2
651	16	0	2	1	1	3	3	1	1	1	3	2	1	2	1	3
652	7	1	2	1	2	1	1	1	1	2	1	1	1	1	1	3
667	7	1	3	2	1	3	3	1	2	3	3	2	1	2	1	1
669	16	0	1	1	1	2	2	1	1	3	2	1	1	1	1	3
670	4	1	2	1	2	2	1	1	2	2	2	1	1	1	1	2
675	8	1	3	2	3	4	1	1	2	2	2	2	1	1	3	1
677	10	1	1	1	3	4	1	1	1	2	2	1	1	1	1	1
678	16	1	1	1	3	1	1	2	1	1	2	1	1	1	1	3
680	14	1	1	2	2	2	3	2	1	1	2	1	1	1	1	1
681	5	1	2	1	1	2	3	1	1	3	3	2	2	2	1	1
686	5	1	2	1	3	1	1	1	1	2	2	1	1	1	1	2
696	1	1	2	1	3	1	1	1	2	2	1	1	1	2	1	3
698	5	1	2	2	3	1	1	1	2	2	2	1	1	1	1	1
701	13	1	1	2	2	1	3	1	1	1	2	1	1	1	2	1
712	8	1	2	2	1	2	2	1	1	3	1	1	1	1	1	1
714	27	1	2	1	3	2	2	1	1	1	2	1	1	2	1	1
718	0	1	1	1	3	4	1	1	2	2	1	2	1	2	1	2
726	18	0	1	2	1	3	3	1	2	3	2	1	1	1	2	2
732	2	1	3	2	1	3	1	1	1	2	3	1	1	2	3	1
734	15	0	3	2	2	3	2	2	1	3	2	1	1	2	1	3
753	83	0	3	2	1	2	3	1	1	1	2	1	1	1	1	2
759	27	1	2	2	1	3	3	1	2	3	2	1	1	1	3	3
761	7	1	3	1	3	1	1	1	2	2	2	1	1	2	1	2
775	20	1	3	2	3	1	1	1	1	2	1	1	1	2	1	1
776	17	1	3	2	2	2	3	2	1	3	2	1	1	1	1	1
780	15	1	2	2	3	3	1	1	1	2	2	1	1	2	3	2
786	2	1	2	1	3	4	1	1	1	2	3	2	1	2	1	1
787	8	1	3	1	2	2	3	1	2	3	2	1	1	2	1	1
792	43	0	2	2	1	1	2	1	2	1	2	1	1	1	1	1
793	43	0	2	1	1	2	3	2	1	3	2	1	2	1	3	3
794	27	1	2	1	3	3	3	1	2	3	3	1	1	1	1	2
798	38	1	2	2	2	1	3	2	1	1	2	1	1	2	1	1
801	38	0	3	2	1	3	2	1	2	3	1	1	1	2	1	1
803	12	1	3	1	3	3	1	1	1	2	3	1	1	1	1	1
806	20	1	3	2	3	4	1	1	1	2	2	2	1	2	1	1
807	8	1	3	2	1	3	2	1	1	3	2	1	1	1	1	1
810	27	0	3	2	1	2	3	2	1	3	1	2	1	2	1	1
811	5	1	2	2	3	4	1	1	1	2	3	1	1	1	3	3
814	0	1	2	1	3	2	1	1	2	2	2	1	1	2	1	1
870	5	1	3	2	1	4	1	1	1	2	2	1	1	2	1	1
873	2	1	2	2	2	4	1	1	2	2	3	1	1	2	3	2
874	22	1	3	2	1	4	1	2	1	1	2	2	1	2	1	1
876	6	1	2	1	3	1	1	1	2	2	3	1	1	2	1	3
879	8	1	2	2	1	1	3	1	2	1	2	1	1	2	1	1
880	38	1	2	1	3	1	1	1	1	2	2	1	1	2	1	1
883	73	0	3	1	3	1	3	1	2	1	2	1	1	2	3	2
889	18	1	2	2	1	3	2	2	1	3	2	1	1	2	1	1
891	16	1	2	1	1	2	2	1	2	3	1	1	1	2	1	2
896	17	1	2	2	1	2	3	1	1	3	2	1	1	1	1	1
897	37	1	2	1	2	4	2	1	1	1	2	2	1	1	2	1
901	3	1	2	2	2	1	1	1	1	2	3	1	1	2	1	1
902	0	0	1	1	3	1	1	1	2	2	1	1	2	2	1	2
907	13	1	3	2	2	1	2	1	1	2	2	1	1	1	3	1
920	5	1	2	2	3	2	1	1	2	2	2	2	1	2	3	2
921	21	1	2	1	3	4	1	1	1	2	3	1	1	2	1	1
923	14	1	2	2	3	3	1	1	2	2	2	2	1	1	3	1
926	10	0	3	2	1	2	3	1	2	1	2	1	1	1	3	1
927	9	1	1	1	3	4	1	1	1	2	1	2	1	1	1	1
928	1	1	3	2	2	2	3	1	2	3	1	1	2	2	3	3
930	2	1	2	2	2	4	3	1	2	3	2	1	1	1	3	3
931	1	1	2	2	3	1	1	1	2	2	2	1	1	2	1	1
932	52	0	2	2	1	1	3	2	1	1	1	1	1	1	1	1
933	25	1	2	2	1	3	2	1	2	3	3	1	1	1	3	1
934	2	1	3	2	1	1	3	1	2	1	2	1	1	2	1	1
935	2	1	3	2	3	1	1	1	2	2	1	1	1	2	1	1
939	48	1	3	1	1	1	2	1	2	1	2	1	1	2	1	2
941	13	1	2	2	1	3	2	1	2	1	2	1	1	1	1	1
944	1	1	1	1	2	3	1	1	2	2	2	2	1	2	1	3
946	50	0	2	2	2	2	3	1	1	3	1	1	1	2	1	1
950	39	0	2	2	1	1	3	1	2	1	2	1	1	2	3	1
962	21	1	1	1	3	1	1	1	2	2	1	1	2	2	1	2
964	7	1	2	1	1	1	3	1	2	1	2	1	1	1	2	3
970	4	1	2	1	3	4	1	1	1	2	3	1	1	2	1	1
971	22	1	2	2	3	2	1	1	1	2	3	1	1	1	1	1
973	7	1	2	2	3	4	1	1	1	2	1	2	1	1	2	3
979	35	0	3	2	3	4	2	1	1	1	1	1	1	1	2	1
983	32	0	3	2	2	2	3	1	2	1	2	1	1	2	1	1
986	7	1	2	1	3	4	1	1	1	2	1	1	1	2	3	2
988	3	1	2	1	3	2	1	1	2	2	2	1	1	1	1	2
989	3	1	2	2	3	2	1	1	2	2	2	1	1	2	1	3
993	3	1	2	1	3	4	1	1	1	2	3	1	1	2	1	1
996	29	1	2	2	1	1	2	1	2	1	1	1	1	1	1	1
999	10	0	2	1	1	2	3	1	2	1	1	1	1	2	1	2
1009	20	0	3	1	2	1	3	1	2	1	2	1	2	2	1	3
1014	26	0	2	2	1	3	2	2	1	3	2	1	1	2	1	1
1025	20	1	2	2	1	1	3	1	1	1	2	1	1	1	1	1
1028	1	1	2	2	3	4	1	1	2	2	2	2	1	1	1	1
1034	18	1	3	2	3	4	1	1	1	2	2	2	1	2	1	1
1041	23	1	2	2	3	1	1	1	2	2	1	1	1	2	1	2
1045	18	0	2	1	3	3	1	1	1	1	2	1	1	1	1	2
1046	19	0	3	1	1	2	2	2	1	3	1	1	1	1	1	1
1047	3	1	3	1	3	4	1	1	2	2	2	2	1	2	2	2
1049	3	1	3	2	1	3	1	1	1	2	3	1	1	1	3	1
1051	19	0	2	2	2	2	3	2	1	3	1	2	1	2	1	1
1052	3	1	2	2	3	4	1	1	2	2	3	1	1	2	2	3
1057	4	1	3	1	1	4	1	1	1	2	3	2	1	1	3	3
1058	0	1	3	2	1	2	1	1	2	2	2	1	1	1	1	3
1059	7	1	3	2	3	4	1	1	1	3	2	1	1	2	3	2
1060	15	0	2	2	1	3	2	2	1	3	2	1	1	2	1	1
1069	19	0	2	1	2	2	3	1	1	1	1	1	1	2	1	2
1071	4	0	3	2	1	2	3	1	2	3	2	1	1	2	1	1
1076	20	1	2	2	2	3	3	1	1	3	1	1	1	2	1	1
1138	24	1	2	1	3	1	1	1	2	2	1	1	1	2	1	2
1140	1	1	2	2	1	3	1	1	2	1	2	2	1	2	1	1
1149	21	1	3	2	2	2	2	1	2	3	2	1	1	2	1	1
1151	10	1	2	1	3	4	1	1	2	2	2	1	1	2	1	1
1152	21	1	2	1	3	1	1	1	2	2	2	1	1	2	1	2
1155	7	1	2	1	3	4	1	1	1	2	2	1	1	1	2	1
1156	79	0	3	1	1	2	3	1	2	1	2	1	1	2	3	3
1160	79	0	2	2	1	3	2	1	2	1	1	2	1	1	1	3
1161	4	1	2	2	1	2	3	1	2	3	1	1	1	2	1	1
1164	0	1	2	2	1	1	1	1	2	2	1	1	1	2	1	1
1165	1	1	2	2	3	1	1	1	2	2	1	1	1	2	1	1
1168	5	1	2	1	3	4	1	1	1	2	3	2	1	2	1	1
1172	0	1	2	2	2	4	3	1	2	3	2	2	1	1	1	3
1173	13	1	2	1	2	2	3	1	2	3	2	1	1	2	3	2
1175	6	1	2	2	3	1	1	1	2	2	3	1	1	2	1	1
1176	19	1	2	2	3	1	2	1	1	1	2	1	1	1	1	1
1178	4	1	2	1	3	1	1	1	2	2	2	1	1	2	1	2
1193	3	1	3	2	3	4	1	1	1	2	1	2	1	1	1	1
1197	47	1	2	1	1	1	2	3	1	2	1	1	1	1	1	3
1201	69	0	2	2	2	3	3	1	2	1	2	1	1	1	1	3
1202	1	1	2	2	3	4	1	1	2	2	1	1	1	2	1	1
1203	20	1	2	1	3	1	1	1	1	2	1	1	1	2	1	2
1206	36	1	2	1	1	2	2	2	1	1	1	1	1	1	1	3
1214	21	1	2	2	3	4	3	1	1	3	1	2	1	1	1	1
1216	0	1	2	1	3	1	1	1	2	2	1	1	1	2	1	2
1222	11	1	2	1	3	4	1	1	1	2	1	1	1	2	1	2
1224	0	1	2	2	3	1	1	1	2	2	1	1	1	2	1	2
1227	73	0	2	1	1	1	2	1	2	1	1	1	1	1	1	1
1231	9	1	2	2	3	3	1	1	1	3	2	2	1	1	3	1
1235	16	1	2	2	3	3	2	1	2	3	2	1	1	1	3	1
1238	19	1	2	2	1	1	3	2	1	1	1	1	1	2	1	1
1242	12	1	2	2	2	3	3	1	1	3	1	1	1	1	3	1
1245	13	1	2	2	1	2	3	2	1	3	2	1	1	2	1	3
1250	7	1	3	2	3	1	1	1	1	2	2	1	1	1	1	1
1251	3	1	2	2	3	3	1	1	2	2	2	1	1	2	1	1
1253	20	1	2	2	1	3	3	1	2	3	2	1	1	2	1	1
1255	2	1	2	2	2	1	2	1	2	2	2	1	1	2	1	1
1256	62	0	2	2	1	1	2	1	2	1	2	1	1	2	1	1
1261	4	1	2	1	3	4	1	1	1	2	1	2	1	2	3	2
1264	1	1	2	2	3	1	1	1	2	2	1	1	1	2	1	1
1269	17	1	2	1	2	3	3	1	1	3	2	2	1	1	1	1
1272	7	1	3	2	2	2	3	1	1	3	1	1	1	1	1	1
1273	57	0	3	2	1	3	2	1	2	3	2	1	1	2	1	1
1275	9	1	2	2	1	4	1	1	1	2	2	1	1	1	1	1
1276	4	1	2	1	1	2	3	1	2	3	2	1	1	2	1	1
1278	2	1	2	1	3	4	1	1	2	2	3	2	2	1	1	3
1282	46	1	2	2	3	1	1	1	2	2	2	1	1	2	1	1
1284	18	1	2	2	1	3	3	1	2	3	2	1	1	2	1	1
1290	36	1	2	2	1	2	3	1	1	3	2	1	2	1	1	1
1293	1	1	2	1	3	4	1	1	2	2	2	1	1	1	3	3
1294	13	1	2	1	3	4	1	1	1	2	2	1	1	1	1	1
1298	37	1	2	1	3	4	1	1	1	2	1	2	2	1	1	1
1300	3	1	3	2	1	3	3	1	1	3	1	1	1	2	1	1
1301	10	1	2	1	3	1	1	1	2	2	2	1	1	1	1	1
1302	22	1	3	1	3	1	1	1	2	2	2	1	1	2	2	2
1304	7	1	3	2	3	2	1	1	1	2	3	1	1	1	1	2
1305	27	1	2	2	3	1	1	1	2	2	3	1	2	2	1	2
1306	5	1	2	2	3	1	1	1	2	2	1	1	1	2	1	1
1309	0	1	2	2	3	4	1	1	2	2	3	1	1	1	1	2
1314	4	1	2	2	3	4	1	1	1	2	1	2	1	2	1	1
1316	1	1	3	1	1	4	1	1	2	2	3	2	1	2	3	1
1323	11	1	2	1	3	4	1	1	1	2	2	1	1	2	3	1
1325	4	1	3	2	2	4	3	1	2	3	1	2	1	1	3	1
1327	20	1	2	1	3	1	1	1	1	1	3	1	1	2	1	1
1328	54	0	2	2	3	1	3	3	1	2	2	1	1	1	1	3
1330	15	1	2	1	2	4	1	1	1	2	2	2	1	1	1	1
1333	48	0	2	2	3	1	3	1	1	2	2	1	2	1	1	1
1337	55	0	2	2	1	1	2	2	1	2	1	1	1	2	1	1
1342	0	1	3	2	3	1	1	1	2	2	1	1	1	2	1	1
1344	6	1	3	1	1	1	1	1	2	2	2	1	1	2	1	1
1346	1	1	2	1	3	4	1	1	2	2	2	2	1	2	1	2
1356	17	1	2	2	1	2	3	2	1	3	2	1	1	1	1	3
1360	7	1	2	2	3	1	1	1	2	2	1	1	1	2	1	1
1361	15	1	2	1	3	4	1	2	1	1	1	2	1	1	1	1
1368	5	1	2	1	3	4	1	1	1	2	1	2	1	2	1	2
1369	8	1	2	1	3	4	1	1	2	2	2	2	1	2	1	1
1374	8	1	2	2	3	3	1	1	2	2	2	1	1	2	1	2
1376	4	1	2	2	2	2	3	1	1	1	1	1	1	1	3	1
1391	10	1	3	2	2	4	1	1	1	2	2	1	1	1	3	1
1392	5	1	2	2	3	4	1	1	1	2	3	1	1	1	1	1
1397	23	1	2	2	2	1	3	1	2	1	2	1	1	2	1	1
1401	37	0	2	2	1	1	2	1	2	1	1	1	1	2	1	1
1406	8	1	2	2	3	4	1	1	2	2	1	1	1	2	1	3
1408	35	0	2	2	2	1	3	1	2	1	3	1	1	2	1	1
1409	10	1	2	1	1	3	3	1	1	1	1	1	1	1	1	3
1415	13	1	3	1	2	3	3	1	1	1	2	1	1	1	1	1
1416	10	1	2	2	3	4	1	1	1	3	2	1	1	1	2	3
1417	6	1	2	1	2	1	1	1	2	2	3	1	1	1	3	1
1419	26	1	2	2	1	1	2	1	2	1	2	1	2	2	1	1
1422	0	1	2	2	3	4	1	1	2	2	2	1	1	2	3	3
1424	8	1	1	2	3	3	1	1	2	2	1	1	1	2	1	1
1428	4	1	2	1	3	1	1	1	2	2	1	1	1	2	1	2
1432	6	1	3	1	3	4	1	1	1	2	1	2	1	2	3	2
1434	32	0	2	2	1	1	2	1	1	1	1	1	1	1	1	1
1439	31	0	2	1	1	3	2	1	1	3	1	1	1	1	1	1
1442	12	1	3	2	1	3	2	1	1	3	2	1	1	2	1	1
1448	27	0	2	2	1	1	3	1	2	1	1	1	1	1	1	1
1450	22	0	3	1	1	1	3	1	2	1	1	1	1	2	1	3
1451	2	1	3	2	1	1	2	1	2	2	2	1	1	2	1	1
1454	28	1	3	2	2	4	2	2	1	2	3	1	1	2	1	1
1465	27	0	2	1	2	2	3	2	1	3	1	1	1	2	1	1
1480	12	1	2	1	1	2	3	1	2	3	2	1	1	1	1	1
1490	22	0	2	1	2	1	3	2	1	1	1	1	1	1	3	3
1502	22	1	3	2	3	3	1	1	1	2	3	1	1	1	1	1
1506	19	0	2	1	1	1	2	1	2	1	1	1	1	2	1	2
1507	19	0	3	2	2	1	2	1	1	1	1	1	1	2	1	1
1513	3	1	3	1	3	1	1	1	2	2	1	1	1	2	1	2
1514	20	0	3	2	2	2	3	2	1	3	2	1	1	1	1	1
1525	0	1	3	1	3	4	1	1	2	2	1	1	1	2	1	1
1527	0	1	3	1	2	3	2	1	2	3	2	1	1	1	3	1
1529	0	1	2	1	3	4	1	1	2	2	1	1	1	2	3	3
1533	3	1	2	2	3	1	2	1	2	2	1	1	1	2	3	1
1534	0	1	2	2	3	1	1	1	2	2	2	1	1	2	1	3
1538	10	1	3	2	3	1	1	1	2	2	2	1	1	2	1	1
1542	1	1	3	1	2	3	2	1	2	3	2	1	1	2	1	1
1551	13	0	2	1	3	4	1	1	1	2	2	2	1	1	3	1
1552	3	1	2	2	3	4	1	1	2	2	1	1	1	1	1	2
1556	1	1	2	1	3	3	1	1	2	2	1	1	1	2	1	1
1558	12	0	2	2	1	2	3	1	1	3	2	1	1	2	1	1
1565	6	1	2	1	2	4	2	1	1	3	2	2	1	2	1	2
1588	2	1	2	1	3	4	1	1	2	2	1	2	1	2	1	1
1589	77	0	2	2	1	1	3	1	2	1	1	1	1	1	1	1
1590	8	1	2	2	3	2	1	1	1	2	2	1	1	2	1	1
1591	24	1	2	1	1	1	3	2	1	1	2	1	1	1	3	1
1595	2	1	2	2	3	4	1	1	2	2	3	1	1	2	3	2
1596	13	1	2	1	1	2	3	1	1	3	2	1	1	1	1	2
1597	67	0	2	1	2	2	3	2	1	1	1	1	1	1	1	1
1599	2	1	2	1	3	4	1	1	2	2	2	2	1	1	3	1
1602	64	0	2	1	1	1	2	1	1	1	3	1	1	2	1	2
1619	14	1	2	2	3	4	1	1	1	2	1	1	1	2	1	1
1622	27	1	2	2	1	2	3	2	1	3	2	1	1	1	1	1
1628	7	1	2	1	3	4	1	1	1	2	1	1	1	2	1	1
1632	26	1	2	2	2	4	1	1	1	2	1	2	1	1	1	1
1633	27	0	2	2	1	2	3	1	2	3	2	1	1	1	3	2
1638	1	1	2	1	2	1	2	1	1	2	1	1	1	2	1	2
1639	8	1	2	1	2	2	2	1	1	3	2	1	1	1	1	1
1644	0	1	2	1	3	4	1	1	2	2	3	1	1	2	1	2
1647	0	1	2	2	3	1	1	1	2	2	2	1	1	2	1	2
1651	2	1	2	1	1	1	1	1	2	2	3	1	1	1	1	2
1656	14	0	2	1	2	4	1	1	1	3	2	1	1	2	1	1
1675	3	1	1	2	1	4	1	1	1	2	1	2	1	1	1	1
1680	7	1	2	1	1	3	1	1	2	2	2	1	1	2	1	2
1681	10	1	2	2	3	1	1	1	2	2	1	1	1	2	1	1
1682	66	0	2	1	1	4	2	2	1	1	2	2	1	1	1	1
1683	0	1	2	2	1	2	3	1	2	1	1	1	1	1	2	3
1686	11	1	2	1	2	2	3	2	2	1	2	1	1	2	1	1
1687	9	1	2	1	1	3	2	1	2	1	1	1	1	2	1	1
1690	8	1	1	1	3	1	1	1	2	2	2	1	1	1	1	2
1695	2	0	1	2	1	1	2	1	2	1	2	1	1	2	1	2
1697	17	1	2	2	1	1	3	1	2	1	2	1	1	2	1	1
1714	3	1	2	1	2	2	2	1	2	3	2	1	2	1	1	2
1716	0	1	2	2	3	3	1	1	2	3	3	1	1	2	1	2
1718	1	1	1	2	3	4	1	1	2	2	3	2	1	1	3	3
1727	0	1	2	2	3	4	1	1	2	2	2	1	1	2	1	2
1729	3	1	2	1	3	4	1	1	2	2	1	2	1	1	1	2
1731	24	0	1	1	3	1	1	1	1	1	2	1	1	1	1	3
1741	0	1	2	2	1	3	2	1	2	3	1	1	1	1	1	1
1745	6	1	2	2	3	4	1	1	2	2	2	1	1	1	3	2
1747	1	1	2	2	2	4	1	1	1	2	3	1	1	1	1	2
1777	26	0	2	2	3	4	1	1	2	2	2	1	1	1	2	2
1781	39	1	3	2	2	1	2	2	1	1	2	1	1	1	2	1
1785	53	1	2	1	1	4	2	2	1	3	2	1	1	2	1	3
1786	18	1	2	1	3	1	2	1	2	2	2	1	1	1	1	1
1788	6	1	2	2	3	3	1	1	1	2	1	1	1	2	1	2
1794	1	1	2	2	3	4	1	1	2	2	2	1	1	2	1	1
1799	80	0	2	1	2	1	2	1	2	1	2	1	1	2	1	3
1802	73	0	2	1	1	2	2	2	1	3	1	1	2	1	1	2
1804	3	1	2	2	2	2	2	1	2	1	2	1	1	2	1	2
1807	3	1	1	2	3	1	1	1	2	2	1	1	1	1	1	3
1808	1	0	2	1	2	4	1	1	2	2	2	1	1	1	2	2
1810	18	1	2	1	1	3	3	1	2	3	2	1	1	1	1	1
1814	4	1	2	2	2	4	3	1	1	3	2	1	1	1	1	1
1818	1	1	2	2	2	2	2	1	2	1	1	1	1	2	1	2
1819	54	1	2	2	1	1	2	1	2	1	1	1	1	2	1	1
1825	1	1	2	2	3	4	1	1	1	2	3	1	1	2	1	2
1828	36	1	2	2	1	2	2	1	1	3	1	1	2	2	1	1
1838	53	1	1	1	3	1	1	1	2	2	1	1	1	1	1	1
1844	0	1	2	2	2	2	3	1	2	3	2	1	1	2	1	1
1849	20	1	3	1	2	1	2	1	1	1	1	1	1	2	3	1
1850	3	1	3	2	3	1	1	1	1	2	1	1	1	2	1	1
1853	1	1	2	2	3	4	1	1	2	2	2	1	1	2	1	2
1858	12	1	2	1	3	3	1	1	1	2	3	2	1	2	1	2
1860	31	1	2	2	1	1	2	2	1	1	1	1	1	2	1	1
1870	22	1	2	1	2	4	2	1	1	3	3	2	1	1	1	3
1872	12	1	2	2	2	3	2	1	1	3	2	1	1	2	1	1
1885	3	1	2	2	2	2	2	1	1	3	2	1	1	2	1	1
1890	42	0	2	2	1	2	2	2	1	1	1	1	1	1	3	1
1900	37	0	2	1	1	2	2	1	2	1	1	1	1	2	1	1
1903	36	0	2	2	2	2	2	2	1	1	1	1	1	2	1	1
1906	0	1	2	2	2	2	3	1	2	1	2	1	1	2	1	2
1911	0	1	2	1	2	1	3	1	2	1	1	1	1	2	1	2
1914	11	1	2	2	3	1	3	2	1	2	1	1	1	1	1	1
1915	9	1	2	2	3	2	2	1	2	3	1	1	1	2	1	1
1918	8	1	3	2	2	2	3	1	1	3	2	1	1	1	1	1
1921	20	1	2	1	3	4	1	1	1	2	2	1	1	1	1	1
1923	9	1	2	2	2	1	2	1	1	2	2	1	1	1	1	3
1924	6	1	2	1	3	4	1	1	1	2	2	2	1	2	1	2
1925	16	0	2	2	1	1	2	1	2	1	3	1	1	1	1	1
1928	5	1	2	1	3	4	1	1	1	2	3	1	1	2	1	1
1930	24	1	2	2	2	2	2	1	2	1	1	1	1	2	1	1
1935	20	1	2	2	2	1	2	1	2	1	1	1	1	2	1	1
1941	1	1	2	1	3	4	1	1	2	2	1	2	1	2	1	2
1942	22	0	3	2	1	1	2	1	1	1	2	1	1	2	1	2
1947	4	1	2	2	3	4	1	1	2	2	1	2	1	1	1	1
1948	18	0	3	1	1	1	2	1	2	1	1	1	1	1	1	1
1949	14	1	2	2	2	2	2	1	1	3	2	1	1	1	1	3
1951	15	1	2	2	3	2	3	1	1	1	2	1	1	1	1	1
1952	2	1	2	2	2	2	3	1	2	3	2	1	1	1	2	3
1956	11	1	2	2	2	2	2	1	1	3	2	1	1	2	1	1
1957	14	0	2	2	1	1	2	1	1	1	1	1	1	1	1	1
1959	12	0	2	1	2	2	3	2	1	3	2	1	1	1	2	3
1962	8	1	2	1	1	4	1	1	1	2	3	1	1	2	1	2
1964	14	0	2	2	1	1	3	1	2	1	1	1	1	2	1	1
1966	0	1	2	1	3	3	1	1	2	2	2	1	1	2	1	1
1967	5	1	2	2	1	1	2	1	2	1	1	1	1	1	3	3
1987	6	1	2	2	1	3	2	1	1	3	2	2	1	1	2	1
1992	9	1	2	2	2	2	2	1	2	3	1	1	1	1	1	1
1993	26	1	1	1	1	1	3	1	2	1	1	1	1	2	1	1
1996	21	1	2	2	2	3	1	1	1	2	2	2	1	1	1	2
1998	14	1	2	1	1	2	3	2	1	3	3	2	1	1	1	1
2003	2	1	2	2	3	4	1	1	2	2	2	1	1	2	1	1
2010	9	1	2	1	1	3	2	2	1	3	2	1	1	2	1	1
2011	13	1	2	2	1	2	3	2	1	3	1	1	1	2	1	1
2016	58	0	2	2	2	4	3	1	1	1	2	1	1	1	1	1
2022	58	0	1	1	1	2	3	1	1	1	2	1	1	1	1	1
2023	10	1	2	2	1	2	3	1	1	3	1	1	1	1	1	1
2031	12	1	2	2	3	4	1	1	1	2	1	1	1	2	1	2
2035	50	0	1	1	1	2	3	1	1	3	1	1	1	1	1	1
2037	28	1	2	2	1	3	3	1	1	3	2	1	1	2	1	1
2040	0	1	2	2	1	1	1	1	2	2	1	1	1	2	1	2
2046	10	1	2	2	3	1	1	1	2	2	2	1	1	2	1	1
2049	6	1	2	2	3	4	1	1	1	2	2	1	1	1	1	2
2051	7	0	1	2	2	2	3	1	2	1	2	1	1	2	1	1
2059	2	1	2	2	1	1	3	1	2	1	1	1	1	1	1	1
2061	34	1	2	2	1	2	2	2	1	3	2	1	1	2	1	1
2062	5	1	2	2	3	3	1	1	1	2	2	1	1	1	1	1
2065	5	1	2	1	1	3	1	1	1	2	2	1	1	2	1	3
2071	34	0	2	2	1	1	2	1	2	1	1	1	1	2	3	1
2072	0	1	2	2	2	4	3	1	2	1	2	1	1	2	1	1
2073	31	0	2	1	1	1	2	2	1	1	1	1	1	1	1	1
2074	0	1	2	1	2	4	1	1	1	2	2	1	1	2	1	1
2077	13	1	1	1	2	4	1	1	1	2	2	1	1	2	1	2
2080	18	1	1	1	2	3	1	1	1	2	3	1	1	1	1	2
2086	26	1	2	1	2	2	3	2	1	3	2	1	1	1	1	1
2087	11	1	2	2	3	4	1	1	1	2	3	2	1	2	1	1
2093	23	0	1	2	1	1	3	1	2	1	1	1	1	2	1	1
2094	20	0	1	2	2	1	3	1	2	1	2	1	1	1	1	1
2095	19	0	2	2	1	1	3	1	2	1	1	1	1	1	1	2
2099	10	1	2	2	3	4	1	1	1	2	2	2	1	2	1	2
2101	16	0	2	2	3	3	1	1	1	1	1	2	1	2	1	1
2104	0	1	2	2	2	4	1	1	2	2	2	1	1	2	3	2
