# Supplementary material for: Establishment and validation of a prognostic nomogram for extrahepatic cholangiocarcinoma
Source: Front Oncol. 2022 Nov 24;12:1007538. doi: 10.3389/fonc.2022.1007538 (PMC9730808; doi:10.3389/fonc.2022.1007538)
Supplement: Supplementary file 3 [file DataSheet_1.zip › Supplement/Whole population.xlsx]

## Sheet: Sheet1
id	Time	Status	Race	Sex	Grade	Stage	Surgery	Radiation_sequence	Chemotherapy	Regional_nodes	Size	Extension	Number	Age	Insurance	Marital	SEER cause-specific death classification
17	14	1	3	2	1	2	2	2	1	3	1	1	1	1	1	1	Dead (attributable to this cancer dx)
18	10	1	3	2	1	1	3	1	2	2	2	1	1	1	3	3	Dead (attributable to this cancer dx)
19	13	1	2	1	2	2	2	2	1	3	2	1	1	1	3	2	Dead (attributable to this cancer dx)
20	26	1	3	1	1	2	3	1	2	1	2	1	1	2	1	1	Dead (attributable to this cancer dx)
22	67	1	2	2	1	2	2	1	2	1	1	1	1	2	1	1	Alive or dead of other cause
23	81	0	2	2	2	3	3	2	1	3	1	2	1	2	1	2	Alive or dead of other cause
24	25	1	3	1	3	4	2	1	1	3	2	2	1	2	1	2	Dead (attributable to this cancer dx)
28	8	1	3	1	3	4	1	1	2	2	1	2	1	2	1	3	Dead (attributable to this cancer dx)
29	2	1	3	1	3	4	1	1	2	2	3	1	1	2	1	1	Dead (attributable to this cancer dx)
30	42	1	1	1	1	2	3	1	1	3	2	1	1	2	1	2	Dead (attributable to this cancer dx)
31	18	1	3	2	1	1	1	1	2	2	1	1	1	2	1	1	Dead (attributable to this cancer dx)
32	4	1	3	2	3	4	1	1	1	2	2	1	1	2	1	1	Dead (attributable to this cancer dx)
33	14	0	2	1	1	2	3	2	1	1	1	2	1	1	1	1	Dead (attributable to this cancer dx)
35	16	1	3	2	3	4	1	1	2	2	1	1	1	1	3	1	Dead (attributable to this cancer dx)
36	15	1	3	2	1	3	3	1	2	3	2	2	1	2	3	1	Dead (attributable to this cancer dx)
37	7	1	2	1	3	4	1	1	1	2	2	1	1	1	1	1	Dead (attributable to this cancer dx)
38	22	1	2	2	3	4	1	1	1	3	2	1	1	1	1	1	Dead (attributable to this cancer dx)
39	14	1	3	1	1	3	3	1	1	2	3	2	1	1	3	1	Dead (attributable to this cancer dx)
40	71	0	3	2	1	1	2	1	2	1	1	1	1	1	3	1	Alive or dead of other cause
41	18	1	2	2	1	2	3	1	2	1	1	1	1	2	1	1	Dead (attributable to this cancer dx)
42	9	1	2	2	3	4	1	1	1	2	1	1	1	2	1	1	Dead (attributable to this cancer dx)
43	7	1	2	2	3	1	1	1	2	2	1	1	1	2	1	1	Dead (attributable to this cancer dx)
44	24	1	2	1	3	1	1	1	2	2	1	1	1	1	1	3	Dead (attributable to this cancer dx)
45	6	1	2	2	3	3	1	1	1	2	1	1	1	2	1	1	Dead (attributable to this cancer dx)
46	65	0	2	2	3	1	2	1	1	1	1	1	1	1	1	1	Alive or dead of other cause
47	11	1	3	2	2	1	2	1	2	1	1	1	1	2	3	1	Dead (attributable to this cancer dx)
48	0	1	2	2	2	3	2	1	2	3	1	2	1	1	1	2	Alive or dead of other cause
49	33	1	2	1	3	4	1	1	1	2	2	1	1	1	1	1	Dead (attributable to this cancer dx)
50	2	1	3	2	3	1	1	1	2	2	1	1	1	2	3	2	Dead (attributable to this cancer dx)
51	7	1	2	1	3	1	1	1	2	2	1	1	1	2	3	1	Dead (attributable to this cancer dx)
52	19	1	2	1	3	4	1	1	1	2	1	2	1	1	1	1	Dead (attributable to this cancer dx)
53	2	1	2	2	1	4	2	1	2	1	3	2	1	2	1	1	Dead (attributable to this cancer dx)
54	0	1	2	2	3	3	1	1	2	2	1	1	1	2	1	1	Dead (attributable to this cancer dx)
55	0	0	2	2	3	1	1	1	2	2	3	1	1	2	1	2	Alive or dead of other cause
56	3	1	2	1	1	4	2	1	2	3	2	1	1	2	1	3	Dead (attributable to this cancer dx)
57	2	1	1	1	2	3	2	1	2	1	2	1	1	2	3	3	Dead (attributable to this cancer dx)
58	0	1	2	1	3	4	1	1	2	2	2	1	1	2	1	1	Dead (attributable to this cancer dx)
59	30	1	3	2	3	4	1	2	1	1	2	2	1	1	3	3	Dead (attributable to this cancer dx)
60	3	1	3	1	3	1	1	1	2	2	1	1	1	2	3	2	Dead (attributable to this cancer dx)
61	0	1	3	1	3	4	1	1	2	2	3	2	1	2	1	2	Dead (attributable to this cancer dx)
62	10	1	3	1	2	2	3	1	2	3	2	1	2	2	1	2	Alive or dead of other cause
63	20	1	2	2	3	4	1	1	2	2	2	1	1	1	3	1	Dead (attributable to this cancer dx)
64	0	0	3	1	3	1	1	1	2	2	1	1	1	2	3	2	Alive or dead of other cause
65	24	1	3	2	3	3	1	2	1	3	3	2	2	2	1	1	Alive or dead of other cause
66	6	1	2	1	3	4	1	1	1	2	3	1	1	2	1	1	Dead (attributable to this cancer dx)
67	0	1	2	2	3	4	1	1	2	2	3	1	1	2	1	2	Dead (attributable to this cancer dx)
68	1	1	3	1	1	1	1	1	1	2	2	1	1	2	3	2	Dead (attributable to this cancer dx)
69	17	1	1	1	3	3	1	1	2	2	3	1	1	1	1	1	Dead (attributable to this cancer dx)
72	13	1	3	2	1	1	2	1	2	2	1	1	1	2	1	3	Alive or dead of other cause
73	5	1	3	1	3	1	1	1	2	2	1	1	1	2	1	2	Dead (attributable to this cancer dx)
74	5	1	3	2	2	2	3	1	2	1	2	1	1	2	3	2	Dead (attributable to this cancer dx)
76	0	1	2	2	3	3	1	1	2	2	3	2	1	2	1	3	Dead (attributable to this cancer dx)
77	13	1	2	2	3	1	1	1	2	2	1	1	1	2	1	3	Dead (attributable to this cancer dx)
78	7	1	3	2	3	3	1	1	2	2	2	1	1	1	3	1	Dead (attributable to this cancer dx)
79	49	0	3	2	1	2	3	1	2	1	1	1	1	2	1	1	Alive or dead of other cause
80	47	0	3	2	1	2	3	1	2	1	1	1	1	2	1	1	Alive or dead of other cause
81	0	1	2	2	3	4	1	1	2	1	1	2	1	2	1	2	Dead (attributable to this cancer dx)
82	9	1	2	1	3	4	1	1	2	2	2	2	1	2	1	2	Dead (attributable to this cancer dx)
83	7	1	3	2	2	3	2	1	1	3	1	1	1	2	1	3	Dead (attributable to this cancer dx)
84	0	1	1	1	3	1	1	1	2	2	1	1	1	2	1	2	Dead (attributable to this cancer dx)
85	17	1	2	2	1	1	2	2	1	1	1	1	1	1	1	2	Dead (attributable to this cancer dx)
86	31	1	2	2	3	1	1	1	2	2	1	1	1	2	1	2	Dead (attributable to this cancer dx)
87	6	1	3	2	3	3	1	1	2	2	2	2	1	2	1	1	Dead (attributable to this cancer dx)
88	20	1	2	2	2	1	3	1	2	1	2	1	1	2	1	2	Dead (attributable to this cancer dx)
89	44	0	2	1	1	1	2	1	1	1	3	1	1	2	3	2	Alive or dead of other cause
90	24	1	1	2	1	4	2	1	1	3	2	2	1	2	1	1	Dead (attributable to this cancer dx)
92	9	1	3	1	1	3	3	1	1	3	3	1	1	2	1	3	Dead (attributable to this cancer dx)
93	9	1	2	1	3	1	1	1	2	2	2	1	1	2	1	2	Dead (attributable to this cancer dx)
94	3	1	3	1	3	1	1	1	2	2	1	1	1	2	1	2	Alive or dead of other cause
95	2	1	2	2	3	4	1	1	2	2	2	1	1	2	1	1	Dead (attributable to this cancer dx)
96	3	1	3	1	3	4	1	1	2	2	2	1	1	2	1	3	Dead (attributable to this cancer dx)
97	6	1	2	1	3	4	1	1	2	2	3	1	2	1	3	3	Alive or dead of other cause
98	13	0	3	1	3	3	1	1	2	2	2	1	1	1	1	1	Alive or dead of other cause
99	12	1	3	1	3	1	1	1	2	2	2	1	1	2	1	2	Alive or dead of other cause
100	3	1	3	1	2	4	1	1	2	2	3	2	1	1	1	3	Dead (attributable to this cancer dx)
101	4	1	3	2	3	4	1	1	1	2	3	2	1	1	1	1	Dead (attributable to this cancer dx)
102	2	1	3	1	3	1	1	1	2	2	1	1	1	2	1	3	Dead (attributable to this cancer dx)
104	0	1	2	2	3	3	1	1	2	2	3	1	1	2	1	3	Dead (attributable to this cancer dx)
105	34	0	3	2	1	4	2	1	2	1	2	1	1	1	1	1	Alive or dead of other cause
106	0	1	3	1	3	4	1	1	2	2	2	1	1	2	3	3	Alive or dead of other cause
107	11	1	2	1	1	1	1	1	2	1	1	1	1	2	1	2	Dead (attributable to this cancer dx)
108	4	1	3	1	3	3	1	1	1	3	1	2	1	1	1	1	Dead (attributable to this cancer dx)
109	7	1	3	2	3	3	1	1	1	2	3	1	1	1	3	1	Dead (attributable to this cancer dx)
110	20	1	2	1	2	1	2	1	1	2	3	1	1	1	1	3	Dead (attributable to this cancer dx)
111	32	0	2	2	2	4	3	2	1	1	3	2	1	1	1	1	Alive or dead of other cause
112	15	1	2	2	1	4	1	1	1	2	2	2	1	1	1	1	Dead (attributable to this cancer dx)
113	31	0	2	2	1	1	3	1	2	1	3	1	1	2	1	1	Alive or dead of other cause
114	11	1	2	2	3	4	1	1	1	2	2	2	1	2	1	1	Dead (attributable to this cancer dx)
115	5	1	2	1	3	4	1	1	2	2	2	2	1	2	1	2	Dead (attributable to this cancer dx)
116	28	0	2	2	1	2	3	1	1	3	1	1	1	2	1	1	Alive or dead of other cause
117	17	1	3	2	1	3	3	1	2	3	2	1	1	1	1	1	Dead (attributable to this cancer dx)
118	28	0	2	1	1	3	2	1	1	1	3	1	1	1	1	3	Alive or dead of other cause
119	22	1	2	2	2	1	3	1	2	1	1	1	1	2	1	3	Dead (attributable to this cancer dx)
121	24	0	3	2	1	1	2	1	1	1	1	1	1	1	1	3	Alive or dead of other cause
123	16	1	2	2	1	3	3	2	1	3	1	1	1	1	1	1	Dead (attributable to this cancer dx)
124	9	1	2	2	2	3	3	1	2	3	2	1	1	2	1	2	Dead (attributable to this cancer dx)
126	2	1	2	2	3	3	1	1	2	2	1	1	1	2	1	2	Dead (attributable to this cancer dx)
127	5	1	3	1	3	2	1	1	1	2	2	1	1	2	1	1	Dead (attributable to this cancer dx)
128	19	0	3	1	3	4	1	1	1	2	3	1	2	2	1	1	Alive or dead of other cause
129	12	1	3	2	1	1	2	1	2	1	2	1	1	2	1	1	Dead (attributable to this cancer dx)
130	3	1	3	1	3	4	1	1	1	3	3	2	1	1	1	1	Dead (attributable to this cancer dx)
132	18	0	3	2	2	4	3	1	2	1	2	2	1	2	1	1	Alive or dead of other cause
133	9	1	2	1	2	3	3	1	2	3	2	1	1	2	1	1	Dead (attributable to this cancer dx)
134	15	0	2	2	1	2	3	1	2	1	2	1	1	2	1	3	Alive or dead of other cause
136	3	1	2	1	3	2	1	1	1	3	1	1	1	1	3	3	Dead (attributable to this cancer dx)
137	12	1	3	1	3	4	1	1	1	3	1	1	1	2	1	1	Dead (attributable to this cancer dx)
138	12	0	3	2	2	2	2	1	2	1	2	1	1	2	1	1	Alive or dead of other cause
139	3	1	2	1	3	4	1	1	2	2	3	1	1	2	1	2	Dead (attributable to this cancer dx)
159	20	1	2	1	3	4	1	1	1	2	1	2	1	2	3	2	Dead (attributable to this cancer dx)
160	1	1	2	2	2	2	1	1	2	2	2	1	1	2	1	1	Dead (attributable to this cancer dx)
161	72	0	2	2	1	1	3	1	2	1	2	1	1	1	1	1	Alive or dead of other cause
163	7	1	2	1	3	3	1	1	1	2	2	1	1	2	1	2	Dead (attributable to this cancer dx)
165	8	1	2	1	2	2	3	1	1	3	1	2	1	2	1	1	Dead (attributable to this cancer dx)
166	6	1	2	2	2	4	1	1	1	2	2	2	1	1	1	2	Dead (attributable to this cancer dx)
167	5	1	2	1	3	2	1	1	2	1	2	1	1	2	1	1	Dead (attributable to this cancer dx)
168	75	1	2	2	2	3	2	1	1	3	2	1	1	2	1	1	Alive or dead of other cause
169	72	0	1	2	1	2	2	2	1	3	2	1	1	1	1	1	Alive or dead of other cause
170	47	1	2	1	1	3	1	1	1	2	1	1	1	1	1	1	Dead (attributable to this cancer dx)
171	72	0	2	2	1	2	2	1	2	3	1	1	1	2	1	2	Alive or dead of other cause
172	12	1	2	1	2	2	2	1	1	3	1	1	1	2	1	2	Dead (attributable to this cancer dx)
173	17	1	2	2	1	4	1	1	1	2	1	1	1	2	1	1	Alive or dead of other cause
174	37	1	2	2	1	3	2	1	1	3	2	2	1	1	1	1	Dead (attributable to this cancer dx)
177	1	1	2	1	3	1	1	1	2	2	2	1	1	2	1	2	Dead (attributable to this cancer dx)
178	33	1	2	2	2	2	1	1	1	2	1	1	1	2	1	1	Dead (attributable to this cancer dx)
179	11	1	2	2	1	2	2	1	1	1	2	1	1	2	1	1	Dead (attributable to this cancer dx)
180	14	1	2	2	1	3	2	1	2	3	2	2	1	2	1	1	Dead (attributable to this cancer dx)
181	3	1	1	2	2	4	1	1	1	2	2	1	1	1	3	3	Dead (attributable to this cancer dx)
183	14	1	2	1	2	2	2	1	1	3	2	1	2	2	1	1	Alive or dead of other cause
184	13	1	2	2	2	1	2	1	2	1	1	1	1	2	1	3	Alive or dead of other cause
185	21	1	2	1	1	1	2	1	2	1	2	1	2	2	3	2	Alive or dead of other cause
186	23	1	2	2	3	1	1	1	2	2	1	1	2	2	3	1	Alive or dead of other cause
187	2	1	2	1	2	4	1	1	1	2	3	2	1	2	1	2	Dead (attributable to this cancer dx)
188	7	1	2	2	3	1	1	1	2	2	1	1	1	2	1	1	Dead (attributable to this cancer dx)
189	2	1	2	1	1	2	3	1	2	1	1	2	1	2	3	2	Dead (attributable to this cancer dx)
190	0	0	2	1	2	4	1	1	2	2	2	2	1	2	2	2	Alive or dead of other cause
191	3	1	2	1	1	4	1	1	1	2	2	1	1	2	1	2	Dead (attributable to this cancer dx)
193	53	0	2	2	3	2	2	1	1	3	1	1	1	2	1	2	Alive or dead of other cause
194	53	0	2	2	2	2	2	1	1	3	1	1	1	1	3	3	Alive or dead of other cause
195	44	1	2	1	1	2	3	2	1	3	1	1	1	2	1	1	Dead (attributable to this cancer dx)
196	36	0	2	2	1	2	3	1	1	3	1	1	2	1	1	1	Alive or dead of other cause
197	6	1	2	2	2	4	1	1	1	2	3	1	1	2	1	1	Dead (attributable to this cancer dx)
198	35	1	2	2	2	1	2	2	1	1	2	1	1	1	1	3	Dead (attributable to this cancer dx)
199	5	1	2	2	3	4	1	1	1	2	2	1	1	2	1	1	Dead (attributable to this cancer dx)
200	31	1	2	2	1	2	1	1	1	2	1	1	1	2	1	1	Dead (attributable to this cancer dx)
201	23	1	3	2	1	3	2	1	1	3	2	1	1	1	1	1	Dead (attributable to this cancer dx)
202	19	1	2	2	3	1	1	1	2	2	1	1	1	2	1	1	Dead (attributable to this cancer dx)
203	0	1	2	2	2	4	1	1	2	3	3	2	1	2	1	1	Dead (attributable to this cancer dx)
204	40	0	1	2	1	2	3	1	1	3	2	1	1	1	3	1	Alive or dead of other cause
205	36	0	2	1	2	2	3	2	1	1	1	1	1	2	1	1	Alive or dead of other cause
206	0	1	1	1	3	4	1	1	2	2	2	1	1	2	1	1	Dead (attributable to this cancer dx)
207	0	1	2	2	3	2	1	1	2	2	2	1	1	2	1	2	Dead (attributable to this cancer dx)
208	36	1	2	2	1	2	2	1	1	1	3	1	1	1	1	1	Dead (attributable to this cancer dx)
209	0	1	2	1	3	1	1	1	2	2	2	1	1	2	1	2	Alive or dead of other cause
210	16	1	2	2	2	2	2	1	1	1	2	1	1	2	1	1	Dead (attributable to this cancer dx)
211	29	1	2	2	2	1	2	2	1	1	2	1	1	2	1	1	Dead (attributable to this cancer dx)
212	31	0	2	1	1	1	2	1	1	1	1	1	1	1	1	1	Alive or dead of other cause
213	28	1	2	1	1	3	2	2	1	3	2	1	1	1	2	3	Dead (attributable to this cancer dx)
214	18	1	2	1	2	3	1	1	1	2	1	2	1	2	1	1	Dead (attributable to this cancer dx)
215	2	1	2	2	1	3	2	1	2	3	3	1	1	1	1	1	Dead (attributable to this cancer dx)
216	33	0	1	1	2	2	2	1	2	1	3	1	1	1	1	3	Alive or dead of other cause
217	10	1	2	2	3	2	1	1	2	3	2	1	1	1	1	1	Dead (attributable to this cancer dx)
218	8	1	2	1	3	1	1	1	1	2	3	1	1	2	1	1	Dead (attributable to this cancer dx)
219	2	1	2	2	1	4	1	1	2	2	3	1	1	2	1	2	Alive or dead of other cause
220	9	1	2	2	2	4	1	1	1	2	1	2	1	2	1	1	Dead (attributable to this cancer dx)
221	0	1	2	2	1	4	1	1	2	2	2	1	1	2	3	1	Dead (attributable to this cancer dx)
222	1	1	2	2	1	4	1	1	2	2	2	2	1	1	1	1	Dead (attributable to this cancer dx)
223	28	0	2	2	2	2	3	1	2	1	1	1	1	2	1	1	Alive or dead of other cause
224	11	1	2	2	3	4	1	1	1	2	3	1	1	2	1	1	Dead (attributable to this cancer dx)
225	30	0	2	2	1	1	2	1	2	1	1	1	1	2	1	1	Alive or dead of other cause
226	18	1	2	1	3	3	2	2	1	2	3	1	1	1	1	1	Dead (attributable to this cancer dx)
227	10	0	2	1	2	2	3	1	1	3	2	1	1	1	1	2	Dead (attributable to this cancer dx)
228	28	1	2	1	1	1	1	1	1	2	1	1	1	2	1	3	Dead (attributable to this cancer dx)
229	19	0	2	1	1	2	2	2	1	1	2	1	1	2	1	3	Alive or dead of other cause
230	18	0	2	2	1	2	2	1	1	3	1	1	2	2	1	1	Alive or dead of other cause
231	18	0	2	2	1	1	2	1	2	2	1	1	1	2	1	1	Alive or dead of other cause
232	5	1	2	1	1	1	1	1	2	2	3	1	1	2	1	1	Dead (attributable to this cancer dx)
233	19	0	2	2	1	1	2	2	1	2	1	1	1	2	1	1	Alive or dead of other cause
234	19	0	2	2	2	3	2	1	1	3	2	1	1	1	2	1	Alive or dead of other cause
236	14	1	2	2	2	1	3	1	1	1	1	1	1	1	1	1	Dead (attributable to this cancer dx)
237	14	0	2	2	1	2	2	1	1	3	1	1	1	2	1	1	Alive or dead of other cause
238	6	1	2	2	3	4	1	1	1	2	1	2	1	2	3	2	Dead (attributable to this cancer dx)
239	0	1	2	2	3	4	1	1	2	3	3	2	1	1	3	2	Dead (attributable to this cancer dx)
240	15	0	2	2	1	1	1	1	2	2	1	1	1	2	1	1	Alive or dead of other cause
241	15	0	2	2	2	2	2	1	1	3	2	1	1	2	1	1	Alive or dead of other cause
242	20	1	2	1	1	2	2	1	1	3	1	1	1	2	1	1	Dead (attributable to this cancer dx)
243	20	1	2	1	1	1	1	2	1	2	2	1	1	2	1	1	Alive or dead of other cause
244	23	0	2	1	2	2	2	2	1	3	1	1	1	2	1	2	Alive or dead of other cause
245	10	1	2	1	3	4	1	1	1	2	2	1	1	2	1	2	Dead (attributable to this cancer dx)
246	12	0	2	2	1	2	2	1	2	3	2	1	1	2	1	1	Alive or dead of other cause
247	23	0	3	2	2	2	3	1	2	1	1	1	1	1	1	3	Alive or dead of other cause
249	14	0	2	1	3	1	1	1	2	2	1	1	1	2	1	2	Alive or dead of other cause
251	1	1	2	1	1	2	2	1	2	3	2	1	1	2	1	1	Alive or dead of other cause
258	42	1	1	1	3	1	2	1	2	1	3	1	1	1	1	1	Dead (attributable to this cancer dx)
270	8	1	2	1	3	4	1	1	1	2	2	1	1	2	1	2	Dead (attributable to this cancer dx)
271	0	1	1	2	2	3	3	1	2	3	2	1	1	2	1	1	Dead (attributable to this cancer dx)
273	5	1	2	1	3	1	3	3	1	1	2	1	1	1	1	2	Alive or dead of other cause
274	16	1	2	2	3	4	1	2	2	1	1	2	1	1	1	3	Dead (attributable to this cancer dx)
275	28	0	2	1	3	3	3	2	1	3	1	1	1	1	1	1	Alive or dead of other cause
276	1	1	2	2	1	1	3	1	2	1	2	1	1	1	1	1	Dead (attributable to this cancer dx)
277	34	1	1	2	1	4	2	1	2	1	2	1	1	1	1	1	Dead (attributable to this cancer dx)
279	1	1	1	2	3	4	1	1	2	2	3	2	1	2	1	1	Dead (attributable to this cancer dx)
280	5	1	3	2	3	4	1	1	1	2	1	2	1	2	1	1	Dead (attributable to this cancer dx)
281	32	1	1	2	2	1	3	1	2	1	2	1	1	2	1	1	Dead (attributable to this cancer dx)
282	15	1	2	2	3	1	2	1	2	2	1	1	1	1	3	3	Alive or dead of other cause
283	25	1	3	1	1	2	3	2	1	1	1	1	1	1	1	1	Dead (attributable to this cancer dx)
284	10	1	2	2	3	2	3	2	1	3	2	1	1	2	1	1	Dead (attributable to this cancer dx)
285	66	0	2	2	2	2	2	2	1	3	2	1	1	1	1	3	Alive or dead of other cause
286	2	1	1	1	3	4	1	1	2	2	2	1	1	1	1	1	Dead (attributable to this cancer dx)
288	11	1	2	1	2	3	3	2	1	1	2	1	1	1	1	2	Dead (attributable to this cancer dx)
289	33	1	2	2	1	2	2	1	1	3	1	1	1	1	1	1	Dead (attributable to this cancer dx)
290	9	1	2	1	1	4	3	1	1	1	2	1	1	1	1	1	Dead (attributable to this cancer dx)
292	62	0	2	2	1	3	2	2	1	3	1	1	2	2	1	1	Alive or dead of other cause
293	10	1	2	2	3	4	1	1	2	2	2	1	1	2	1	1	Dead (attributable to this cancer dx)
294	0	1	2	2	1	4	1	1	2	2	3	2	1	2	1	2	Dead (attributable to this cancer dx)
295	32	0	2	1	2	2	2	2	1	3	2	1	1	1	1	1	Dead (attributable to this cancer dx)
296	5	1	2	1	3	1	1	1	2	2	2	1	1	2	3	1	Alive or dead of other cause
297	63	0	3	1	3	2	3	1	2	1	1	1	2	1	1	1	Alive or dead of other cause
298	65	0	2	2	3	2	3	1	2	1	1	1	1	1	1	1	Alive or dead of other cause
299	6	1	2	2	2	2	2	1	1	3	2	1	1	1	1	1	Dead (attributable to this cancer dx)
301	3	1	2	1	1	2	3	1	2	3	1	1	1	2	1	1	Alive or dead of other cause
302	15	1	2	2	1	3	3	2	1	3	2	1	1	1	1	1	Dead (attributable to this cancer dx)
303	40	1	2	2	1	2	2	2	1	3	1	1	1	2	1	2	Dead (attributable to this cancer dx)
304	1	1	2	2	1	2	2	1	2	3	1	1	1	2	1	1	Dead (attributable to this cancer dx)
305	14	1	2	1	1	1	2	1	1	2	2	1	1	2	1	1	Dead (attributable to this cancer dx)
306	9	1	2	2	3	4	1	1	2	2	2	1	1	2	1	2	Dead (attributable to this cancer dx)
308	22	1	2	2	2	2	3	2	1	3	2	1	1	2	1	2	Dead (attributable to this cancer dx)
309	36	1	2	2	1	2	2	2	1	3	2	1	1	1	2	2	Dead (attributable to this cancer dx)
310	5	1	2	2	3	4	1	1	2	2	2	1	1	2	1	1	Dead (attributable to this cancer dx)
311	19	1	1	1	1	2	2	2	1	3	1	1	2	2	1	2	Alive or dead of other cause
312	29	1	2	1	1	1	2	1	2	1	1	1	1	1	1	1	Dead (attributable to this cancer dx)
313	3	1	2	2	3	3	1	1	1	2	2	2	1	2	1	1	Dead (attributable to this cancer dx)
314	38	1	2	2	3	1	2	1	2	1	1	1	1	2	1	1	Dead (attributable to this cancer dx)
315	42	1	2	2	1	1	2	2	1	1	1	1	1	2	1	3	Alive or dead of other cause
316	4	1	2	2	2	1	2	2	1	1	2	1	1	2	1	1	Dead (attributable to this cancer dx)
318	6	1	2	2	2	2	3	2	1	1	1	1	1	2	1	1	Dead (attributable to this cancer dx)
319	2	1	2	1	3	2	1	1	2	2	1	1	1	2	1	2	Dead (attributable to this cancer dx)
320	5	1	2	2	2	3	1	1	2	2	2	1	1	1	1	3	Dead (attributable to this cancer dx)
322	27	1	2	2	1	1	2	1	1	2	2	1	1	2	1	1	Dead (attributable to this cancer dx)
323	38	1	2	2	1	2	2	2	1	3	1	1	1	2	1	1	Alive or dead of other cause
324	4	1	3	2	1	1	1	1	1	2	3	1	1	2	1	1	Dead (attributable to this cancer dx)
326	6	1	2	2	3	1	1	1	2	2	3	1	1	2	1	1	Dead (attributable to this cancer dx)
327	35	0	2	2	1	1	2	2	1	1	2	1	1	1	1	2	Alive or dead of other cause
328	19	1	2	1	1	2	2	2	1	1	2	1	1	2	1	2	Dead (attributable to this cancer dx)
329	43	0	2	2	1	1	2	1	2	2	3	1	1	2	1	1	Alive or dead of other cause
330	17	1	2	1	1	2	2	2	1	3	1	1	1	2	1	1	Dead (attributable to this cancer dx)
331	47	0	2	1	1	1	2	2	1	1	1	1	1	1	1	1	Alive or dead of other cause
332	2	1	2	1	3	2	1	1	2	2	2	1	1	2	1	2	Dead (attributable to this cancer dx)
333	0	1	3	1	1	4	2	1	2	2	3	2	1	1	2	1	Alive or dead of other cause
334	16	1	1	1	1	2	3	2	1	1	1	1	1	1	3	3	Dead (attributable to this cancer dx)
335	9	1	2	1	3	1	1	1	1	2	3	1	1	1	1	3	Dead (attributable to this cancer dx)
336	20	1	2	2	3	4	1	1	1	2	3	2	1	1	1	1	Dead (attributable to this cancer dx)
338	21	1	2	2	2	2	2	2	1	3	1	1	1	2	1	2	Dead (attributable to this cancer dx)
339	3	1	2	1	3	4	1	1	1	2	2	1	1	1	1	1	Dead (attributable to this cancer dx)
340	7	0	2	2	1	2	3	1	2	3	1	1	1	1	3	3	Alive or dead of other cause
341	19	1	2	1	1	2	2	1	2	1	2	1	1	2	1	2	Dead (attributable to this cancer dx)
342	11	1	2	1	1	4	1	1	1	1	3	2	1	1	1	1	Dead (attributable to this cancer dx)
343	6	1	2	2	3	4	1	1	2	2	1	2	1	1	1	1	Dead (attributable to this cancer dx)
344	26	0	2	1	1	2	3	1	2	1	1	1	1	2	1	2	Alive or dead of other cause
345	3	1	2	1	2	1	2	1	2	2	1	1	1	2	1	1	Dead (attributable to this cancer dx)
346	19	1	1	2	2	1	1	1	2	2	2	1	1	1	3	1	Dead (attributable to this cancer dx)
347	1	1	1	1	3	4	1	1	2	2	2	1	1	2	1	1	Alive or dead of other cause
348	9	1	2	2	1	1	1	1	1	2	1	1	1	2	1	1	Dead (attributable to this cancer dx)
349	30	0	2	1	3	3	1	1	1	2	2	2	1	2	1	1	Alive or dead of other cause
351	18	1	2	2	3	4	1	1	1	3	2	1	1	1	1	2	Dead (attributable to this cancer dx)
352	2	1	2	1	3	4	1	1	2	2	2	2	1	2	3	3	Dead (attributable to this cancer dx)
353	20	0	2	1	1	1	3	1	2	1	2	1	1	1	1	1	Alive or dead of other cause
354	5	1	2	2	1	2	1	1	1	2	3	1	1	2	1	1	Dead (attributable to this cancer dx)
355	18	0	2	2	3	3	1	2	2	1	1	2	1	1	3	3	Alive or dead of other cause
357	24	1	2	1	2	4	1	1	1	1	2	1	1	1	1	1	Dead (attributable to this cancer dx)
358	12	1	2	2	3	4	1	1	2	2	2	2	1	2	1	1	Dead (attributable to this cancer dx)
359	15	0	2	2	1	2	2	2	1	3	1	1	1	2	1	1	Alive or dead of other cause
360	15	0	2	2	1	1	3	1	2	1	2	1	1	1	1	1	Alive or dead of other cause
361	16	0	2	2	3	1	1	1	2	2	2	1	1	1	3	3	Alive or dead of other cause
362	19	1	2	1	3	1	1	1	1	2	2	1	2	2	1	1	Alive or dead of other cause
363	1	1	2	1	3	1	1	1	2	2	1	1	1	2	3	1	Dead (attributable to this cancer dx)
369	49	0	3	1	1	1	3	1	2	1	1	1	1	1	1	2	Alive or dead of other cause
370	0	1	3	2	3	1	1	1	2	2	2	1	1	2	1	2	Dead (attributable to this cancer dx)
371	33	0	2	2	1	1	3	2	1	2	2	1	1	1	1	3	Alive or dead of other cause
372	15	1	3	2	1	1	1	1	2	2	1	1	1	2	1	1	Alive or dead of other cause
373	10	1	3	2	2	2	3	2	1	3	2	1	1	1	1	1	Dead (attributable to this cancer dx)
374	4	1	2	1	2	4	1	1	1	2	3	1	1	1	1	1	Dead (attributable to this cancer dx)
375	5	1	3	1	2	2	1	1	2	2	2	1	1	2	1	2	Dead (attributable to this cancer dx)
376	5	1	3	1	3	4	1	1	2	2	2	2	1	1	3	1	Dead (attributable to this cancer dx)
377	2	1	3	1	2	4	1	1	2	2	1	2	1	1	1	1	Dead (attributable to this cancer dx)
379	7	1	3	2	2	2	2	1	1	1	2	1	1	2	1	1	Dead (attributable to this cancer dx)
380	31	1	2	2	1	2	3	1	2	3	1	1	1	1	2	3	Alive or dead of other cause
381	27	1	3	2	2	1	2	1	2	1	1	1	1	2	1	1	Dead (attributable to this cancer dx)
382	59	0	2	1	1	1	2	1	2	2	1	1	2	2	1	1	Alive or dead of other cause
383	54	1	3	2	2	2	3	1	1	1	1	1	1	2	1	1	Dead (attributable to this cancer dx)
384	2	1	3	1	3	3	1	1	2	2	2	2	1	2	1	1	Dead (attributable to this cancer dx)
385	9	1	3	1	3	4	1	1	1	2	2	1	1	1	1	2	Dead (attributable to this cancer dx)
386	7	1	3	1	3	2	1	1	1	2	1	1	1	2	1	2	Dead (attributable to this cancer dx)
387	58	0	3	2	2	2	2	2	1	3	1	1	1	2	1	3	Alive or dead of other cause
388	25	1	2	1	3	3	1	1	1	2	2	1	1	1	1	2	Dead (attributable to this cancer dx)
389	8	1	3	2	3	4	1	1	1	2	2	1	1	2	1	1	Dead (attributable to this cancer dx)
390	0	1	3	1	3	3	1	1	1	2	3	1	1	1	1	3	Dead (attributable to this cancer dx)
391	30	1	3	1	3	4	1	1	1	2	2	2	1	2	1	1	Dead (attributable to this cancer dx)
392	57	0	2	1	2	3	2	1	1	2	2	1	1	2	1	3	Alive or dead of other cause
393	29	1	3	2	2	1	2	1	1	1	1	1	1	2	1	1	Dead (attributable to this cancer dx)
394	1	1	3	2	3	1	1	1	2	2	1	1	1	2	2	1	Dead (attributable to this cancer dx)
395	6	1	3	1	2	2	3	2	1	3	2	1	1	2	1	1	Dead (attributable to this cancer dx)
396	6	1	3	2	2	1	1	1	1	2	2	1	1	1	3	1	Dead (attributable to this cancer dx)
397	0	1	3	2	1	2	3	1	2	1	2	1	1	2	1	1	Dead (attributable to this cancer dx)
398	0	1	3	2	3	2	1	1	2	2	2	1	1	2	1	1	Dead (attributable to this cancer dx)
399	16	1	3	1	3	4	1	1	1	2	1	2	1	1	1	1	Dead (attributable to this cancer dx)
400	8	1	3	1	3	4	1	1	1	3	3	1	1	2	1	3	Dead (attributable to this cancer dx)
401	27	0	3	1	1	1	3	2	1	1	1	1	1	2	1	2	Alive or dead of other cause
402	25	0	3	2	3	3	1	1	1	2	2	1	1	1	1	1	Dead (attributable to this cancer dx)
403	4	1	3	2	3	2	1	1	2	2	3	1	1	1	1	1	Dead (attributable to this cancer dx)
404	4	1	2	2	3	4	1	1	2	2	3	1	1	2	1	3	Dead (attributable to this cancer dx)
405	2	1	3	1	3	2	1	1	2	2	1	1	1	2	2	1	Alive or dead of other cause
406	24	1	3	1	1	4	3	1	2	1	3	1	1	1	1	1	Dead (attributable to this cancer dx)
407	17	1	2	1	3	3	1	1	1	2	1	1	1	2	1	1	Alive or dead of other cause
408	14	0	3	2	1	1	2	1	2	1	2	1	1	1	1	3	Alive or dead of other cause
409	5	1	3	2	3	4	1	1	2	2	1	1	1	1	1	3	Dead (attributable to this cancer dx)
410	21	0	3	2	1	1	2	1	2	1	1	1	1	2	1	2	Alive or dead of other cause
411	2	1	2	2	2	1	2	1	2	2	1	1	1	2	1	1	Dead (attributable to this cancer dx)
412	12	0	3	2	2	2	2	1	1	3	2	1	2	2	1	1	Alive or dead of other cause
421	16	1	2	1	3	3	1	1	1	2	2	1	1	1	1	2	Dead (attributable to this cancer dx)
422	1	1	2	2	2	2	3	1	2	1	2	1	1	1	1	1	Alive or dead of other cause
423	19	1	2	2	1	1	2	1	2	1	1	1	1	2	1	1	Dead (attributable to this cancer dx)
424	3	1	2	1	3	4	1	1	1	2	3	2	1	2	1	1	Dead (attributable to this cancer dx)
425	32	1	2	2	1	2	3	2	1	3	2	1	1	2	1	1	Dead (attributable to this cancer dx)
426	17	1	2	2	3	1	1	1	1	2	1	1	1	2	1	3	Alive or dead of other cause
427	18	1	2	2	2	3	2	2	1	3	3	1	1	2	1	1	Dead (attributable to this cancer dx)
428	5	1	2	1	3	4	1	1	1	2	1	1	1	1	1	2	Dead (attributable to this cancer dx)
429	16	1	2	2	1	3	3	2	1	3	1	2	1	1	1	1	Dead (attributable to this cancer dx)
430	21	1	2	2	2	1	2	2	1	1	1	1	1	2	1	1	Dead (attributable to this cancer dx)
431	17	1	2	2	3	2	2	2	1	3	1	1	1	1	1	1	Dead (attributable to this cancer dx)
432	8	1	2	1	3	4	1	1	1	2	2	1	1	1	1	3	Dead (attributable to this cancer dx)
433	66	0	2	1	1	1	2	1	2	1	2	1	1	2	1	2	Alive or dead of other cause
434	43	1	2	2	2	1	3	1	2	1	2	1	1	2	1	1	Dead (attributable to this cancer dx)
435	48	1	2	1	3	1	1	2	1	1	2	1	1	2	1	2	Dead (attributable to this cancer dx)
436	3	1	2	2	1	2	2	1	2	1	2	1	1	2	1	3	Dead (attributable to this cancer dx)
437	18	1	2	2	3	2	1	1	2	1	2	2	1	2	1	2	Dead (attributable to this cancer dx)
438	4	1	2	1	3	1	1	1	1	2	2	1	1	2	1	2	Dead (attributable to this cancer dx)
439	14	1	2	2	1	1	2	1	2	1	2	1	1	2	1	1	Dead (attributable to this cancer dx)
440	20	1	2	2	2	4	1	1	1	1	1	2	1	2	1	1	Dead (attributable to this cancer dx)
441	7	1	2	1	3	3	1	1	1	2	2	1	1	1	1	2	Dead (attributable to this cancer dx)
442	10	1	2	2	2	2	3	1	1	3	1	1	1	1	1	1	Dead (attributable to this cancer dx)
443	9	1	2	1	1	3	2	2	1	3	1	1	1	1	1	1	Dead (attributable to this cancer dx)
444	42	0	2	2	1	1	3	1	2	1	1	1	1	2	1	1	Alive or dead of other cause
445	14	1	2	2	2	2	3	2	1	3	1	1	1	2	1	1	Dead (attributable to this cancer dx)
446	12	1	2	1	1	4	1	1	1	2	2	2	1	2	1	1	Dead (attributable to this cancer dx)
447	4	1	2	1	3	1	1	1	2	2	1	1	1	2	1	1	Dead (attributable to this cancer dx)
448	21	1	2	1	2	2	3	2	1	3	1	1	1	2	1	1	Dead (attributable to this cancer dx)
449	28	1	2	1	3	1	1	1	2	2	1	1	1	2	1	2	Dead (attributable to this cancer dx)
450	40	0	2	2	2	2	3	2	1	1	1	1	1	1	1	1	Alive or dead of other cause
451	35	0	2	2	1	1	2	1	2	1	3	1	1	1	1	1	Alive or dead of other cause
452	13	1	2	2	2	2	1	2	1	3	1	1	2	2	1	2	Alive or dead of other cause
453	19	1	2	2	2	2	2	1	2	3	2	1	1	2	1	1	Dead (attributable to this cancer dx)
454	19	1	2	2	1	4	3	1	1	3	1	2	1	1	1	1	Dead (attributable to this cancer dx)
455	6	1	2	1	3	4	1	1	1	2	2	2	1	2	1	2	Dead (attributable to this cancer dx)
456	13	1	2	1	3	4	1	1	1	2	1	1	1	2	1	1	Dead (attributable to this cancer dx)
457	16	1	2	2	1	2	3	1	1	3	1	1	1	1	1	1	Dead (attributable to this cancer dx)
458	25	0	1	2	2	1	2	1	2	1	2	1	1	2	1	1	Alive or dead of other cause
459	22	1	2	1	3	2	1	1	1	2	2	2	1	1	1	1	Dead (attributable to this cancer dx)
460	28	1	2	2	1	1	3	1	2	1	2	1	1	2	1	1	Alive or dead of other cause
461	3	1	2	2	1	1	1	1	2	2	2	1	1	1	1	2	Dead (attributable to this cancer dx)
462	14	1	2	1	2	2	3	1	1	3	2	1	2	2	1	2	Alive or dead of other cause
463	12	1	2	1	3	4	1	1	1	2	2	1	1	1	1	1	Dead (attributable to this cancer dx)
464	6	1	2	1	3	1	1	1	2	2	2	1	1	2	1	2	Dead (attributable to this cancer dx)
465	22	0	2	2	2	1	3	2	1	1	1	1	1	1	1	3	Alive or dead of other cause
467	3	1	2	1	3	4	1	1	2	2	3	1	1	2	1	1	Dead (attributable to this cancer dx)
468	5	1	2	2	3	3	1	1	2	2	3	2	1	2	1	2	Dead (attributable to this cancer dx)
469	4	1	2	2	3	2	1	1	2	2	1	1	1	2	1	1	Dead (attributable to this cancer dx)
470	12	1	2	2	3	1	1	1	2	2	1	1	1	2	1	2	Dead (attributable to this cancer dx)
471	13	0	2	2	3	1	2	1	1	1	2	1	2	1	1	1	Alive or dead of other cause
472	12	1	2	1	3	4	1	1	1	2	3	1	1	1	1	1	Dead (attributable to this cancer dx)
473	0	1	2	1	3	1	1	1	2	2	2	1	1	2	1	2	Dead (attributable to this cancer dx)
474	12	1	2	1	3	3	1	1	2	2	3	1	1	1	1	1	Dead (attributable to this cancer dx)
475	15	1	2	2	3	1	1	1	2	2	2	1	1	1	1	1	Dead (attributable to this cancer dx)
486	14	1	3	1	3	1	1	1	2	2	2	1	1	2	3	2	Dead (attributable to this cancer dx)
487	16	1	2	2	3	1	1	1	1	2	1	1	1	2	1	1	Dead (attributable to this cancer dx)
488	62	0	2	2	3	1	1	1	2	2	2	1	1	2	1	3	Alive or dead of other cause
490	40	1	2	2	3	1	3	1	2	1	1	1	1	2	1	1	Dead (attributable to this cancer dx)
492	29	1	2	2	2	2	2	1	1	1	1	1	1	1	3	3	Dead (attributable to this cancer dx)
493	9	1	2	2	3	3	3	2	1	3	2	2	1	2	1	1	Dead (attributable to this cancer dx)
494	11	1	2	1	2	1	1	1	2	2	3	1	1	1	1	2	Dead (attributable to this cancer dx)
495	4	1	2	1	3	4	1	1	1	2	2	1	1	2	1	2	Dead (attributable to this cancer dx)
496	30	1	3	1	3	3	1	1	1	2	3	1	1	1	3	1	Dead (attributable to this cancer dx)
497	15	1	2	2	1	2	3	1	2	3	1	1	1	2	1	3	Dead (attributable to this cancer dx)
498	5	1	2	2	3	2	1	1	2	2	1	1	1	2	1	1	Dead (attributable to this cancer dx)
499	14	1	2	1	1	1	2	2	1	2	2	1	1	2	1	2	Dead (attributable to this cancer dx)
500	2	1	2	2	3	4	1	1	1	2	3	1	1	2	1	2	Dead (attributable to this cancer dx)
501	31	0	2	2	1	1	2	1	2	1	1	1	1	2	3	1	Alive or dead of other cause
502	24	1	2	2	1	1	2	2	1	1	2	1	2	1	1	1	Alive or dead of other cause
503	1	1	3	1	1	2	3	1	2	3	2	1	1	2	1	2	Alive or dead of other cause
504	0	1	2	2	1	2	2	1	2	1	2	1	1	1	1	2	Dead (attributable to this cancer dx)
505	0	1	2	2	3	4	1	1	2	2	2	2	1	2	1	1	Dead (attributable to this cancer dx)
506	22	0	3	1	3	1	1	1	2	2	1	1	1	2	1	2	Alive or dead of other cause
507	43	0	2	2	1	3	3	1	1	3	1	1	1	1	1	2	Alive or dead of other cause
508	22	0	2	2	2	3	3	2	1	1	3	1	1	2	1	1	Alive or dead of other cause
509	0	1	3	2	1	1	2	1	2	1	1	1	1	2	1	1	Dead (attributable to this cancer dx)
510	4	1	2	1	3	2	1	1	1	2	3	1	1	1	1	2	Dead (attributable to this cancer dx)
511	13	0	2	2	1	2	3	1	2	1	2	1	1	2	1	2	Alive or dead of other cause
512	12	0	2	2	2	1	2	1	2	1	1	1	1	2	1	2	Alive or dead of other cause
530	4	1	2	1	2	2	2	2	1	3	2	1	1	2	1	1	Dead (attributable to this cancer dx)
538	83	0	2	1	1	1	3	2	1	1	1	1	1	1	1	1	Alive or dead of other cause
539	23	1	2	2	1	1	1	1	2	1	1	1	1	2	1	2	Dead (attributable to this cancer dx)
540	14	1	3	2	1	3	2	2	1	2	2	1	1	1	1	1	Dead (attributable to this cancer dx)
541	23	1	2	2	1	2	3	1	1	1	1	1	1	1	1	1	Dead (attributable to this cancer dx)
542	38	1	2	1	2	2	3	2	1	3	1	1	1	2	1	1	Dead (attributable to this cancer dx)
543	5	1	2	2	2	2	3	1	1	3	2	1	1	1	1	3	Dead (attributable to this cancer dx)
544	21	1	2	2	2	2	2	2	1	1	2	1	1	1	1	3	Dead (attributable to this cancer dx)
545	14	1	3	1	2	2	3	1	2	1	2	1	1	2	1	1	Dead (attributable to this cancer dx)
546	4	1	2	1	3	1	1	1	2	2	2	1	2	2	1	2	Alive or dead of other cause
547	68	1	3	1	1	4	3	1	1	3	2	1	1	1	3	2	Dead (attributable to this cancer dx)
548	6	1	3	1	2	3	3	1	2	3	2	1	1	1	1	3	Dead (attributable to this cancer dx)
549	14	1	2	1	3	3	2	1	2	2	2	1	1	2	1	2	Dead (attributable to this cancer dx)
550	0	1	2	1	3	1	1	1	2	2	1	1	1	2	1	1	Dead (attributable to this cancer dx)
551	2	1	2	1	2	2	2	1	2	1	3	1	1	1	1	1	Dead (attributable to this cancer dx)
552	11	1	3	1	2	4	1	1	1	2	1	2	1	2	1	2	Dead (attributable to this cancer dx)
554	2	1	2	2	1	4	1	1	2	2	2	1	1	2	1	1	Dead (attributable to this cancer dx)
555	27	1	2	1	2	2	3	2	1	3	1	1	1	1	3	2	Dead (attributable to this cancer dx)
556	8	1	2	2	3	2	3	1	2	1	2	1	1	1	1	1	Dead (attributable to this cancer dx)
558	10	1	3	2	3	2	3	1	1	1	3	1	1	1	1	1	Dead (attributable to this cancer dx)
559	45	1	2	2	1	1	3	1	1	2	1	1	1	1	1	1	Dead (attributable to this cancer dx)
560	16	1	2	2	3	2	1	1	1	2	2	1	1	2	1	1	Alive or dead of other cause
562	16	1	1	2	3	3	1	1	1	2	2	1	1	1	1	2	Dead (attributable to this cancer dx)
563	11	1	2	2	2	1	3	2	1	2	2	1	1	1	1	1	Dead (attributable to this cancer dx)
564	60	0	2	2	2	4	2	2	1	1	2	2	1	1	1	1	Alive or dead of other cause
565	38	1	2	2	1	1	3	1	2	1	1	1	1	1	1	1	Dead (attributable to this cancer dx)
566	13	1	2	1	1	2	3	1	1	1	1	1	1	1	1	2	Dead (attributable to this cancer dx)
567	22	1	2	2	1	3	2	2	1	3	2	1	2	1	1	1	Alive or dead of other cause
568	8	1	2	1	3	4	1	1	1	1	2	1	1	2	1	1	Dead (attributable to this cancer dx)
569	2	1	2	1	3	2	3	1	2	3	1	1	1	2	1	1	Dead (attributable to this cancer dx)
570	55	0	2	2	2	2	3	2	1	3	1	1	1	2	1	1	Alive or dead of other cause
572	13	1	2	2	2	2	3	1	1	3	1	1	1	1	1	1	Dead (attributable to this cancer dx)
573	11	1	2	1	2	4	1	1	1	2	3	1	1	2	1	2	Dead (attributable to this cancer dx)
574	2	1	2	2	1	1	3	1	2	1	1	1	1	2	1	1	Alive or dead of other cause
575	12	1	2	1	2	2	2	1	2	1	1	1	1	2	1	1	Dead (attributable to this cancer dx)
576	11	1	3	2	2	2	3	1	2	1	2	1	1	2	3	3	Dead (attributable to this cancer dx)
577	19	1	2	1	1	2	3	2	1	3	1	1	1	2	1	2	Dead (attributable to this cancer dx)
580	17	1	2	2	1	1	2	2	1	1	1	1	1	2	1	1	Dead (attributable to this cancer dx)
581	17	1	2	1	2	2	1	1	1	1	2	1	1	1	1	1	Dead (attributable to this cancer dx)
582	7	1	2	2	3	3	1	1	2	2	2	2	1	2	1	2	Dead (attributable to this cancer dx)
583	9	1	2	1	1	2	3	2	1	3	1	1	1	2	1	2	Dead (attributable to this cancer dx)
584	25	1	3	2	3	1	1	1	2	2	1	1	1	1	3	3	Dead (attributable to this cancer dx)
585	3	1	3	1	3	4	1	1	2	2	2	1	1	2	1	2	Dead (attributable to this cancer dx)
586	10	1	2	2	3	1	1	1	2	2	1	1	1	2	1	1	Dead (attributable to this cancer dx)
587	21	1	2	2	3	1	1	1	1	2	2	1	2	2	1	2	Alive or dead of other cause
588	17	0	3	1	1	1	2	1	2	1	2	1	1	1	3	2	Alive or dead of other cause
589	36	0	2	2	1	1	3	2	1	1	2	1	1	1	1	1	Alive or dead of other cause
590	13	1	2	2	3	4	1	1	1	2	3	1	1	1	3	3	Dead (attributable to this cancer dx)
591	7	1	2	1	2	4	2	1	2	1	1	1	1	2	1	1	Dead (attributable to this cancer dx)
592	26	1	2	2	3	4	1	1	1	3	1	1	1	1	3	3	Dead (attributable to this cancer dx)
593	33	0	2	2	2	2	3	1	2	1	1	1	1	2	1	1	Alive or dead of other cause
594	31	0	1	1	1	2	3	1	2	3	2	1	1	1	3	3	Alive or dead of other cause
595	32	0	3	1	2	2	3	2	1	3	2	1	1	1	1	1	Alive or dead of other cause
596	31	0	3	2	1	1	3	2	1	1	1	1	1	2	1	1	Alive or dead of other cause
597	32	0	2	2	2	3	3	1	2	3	2	1	1	1	1	1	Alive or dead of other cause
598	30	1	2	2	1	2	3	1	1	1	1	1	1	2	1	1	Alive or dead of other cause
599	29	0	3	2	2	1	3	1	1	1	2	1	1	2	1	1	Alive or dead of other cause
600	28	0	3	2	3	4	1	1	1	2	1	1	1	1	1	1	Alive or dead of other cause
601	29	0	2	2	1	3	3	2	1	3	1	1	1	1	1	1	Alive or dead of other cause
602	26	0	2	2	1	2	3	2	1	3	2	1	2	1	1	1	Alive or dead of other cause
603	19	1	2	1	3	4	1	1	1	2	1	2	1	2	3	3	Alive or dead of other cause
604	25	1	2	2	2	2	3	2	1	1	1	1	2	1	1	2	Alive or dead of other cause
605	24	0	2	2	1	2	2	1	1	3	1	1	1	2	1	1	Alive or dead of other cause
606	23	0	2	2	3	3	1	1	1	2	1	1	1	2	1	1	Alive or dead of other cause
607	21	0	2	1	1	2	3	1	2	1	2	1	1	1	1	1	Alive or dead of other cause
608	22	0	2	1	2	1	2	2	1	1	2	1	1	2	1	1	Alive or dead of other cause
609	17	1	2	1	2	2	1	1	1	2	2	1	1	2	1	2	Dead (attributable to this cancer dx)
610	20	1	3	2	2	1	1	1	1	2	1	1	1	2	1	1	Dead (attributable to this cancer dx)
611	21	0	2	2	3	1	1	1	1	2	1	1	1	2	1	1	Alive or dead of other cause
612	8	1	2	2	3	4	1	1	1	2	3	1	1	1	1	1	Dead (attributable to this cancer dx)
613	10	1	2	1	3	4	1	1	1	2	2	1	1	2	1	1	Dead (attributable to this cancer dx)
614	1	1	2	2	3	4	1	1	2	2	3	1	1	2	3	3	Dead (attributable to this cancer dx)
615	19	0	3	2	1	1	3	2	1	1	1	1	1	2	1	2	Alive or dead of other cause
616	3	1	3	2	1	4	1	1	2	2	2	1	1	2	3	1	Dead (attributable to this cancer dx)
617	15	0	2	1	2	1	3	1	2	1	1	1	1	2	1	1	Alive or dead of other cause
618	7	1	2	1	3	3	1	1	2	3	2	1	1	2	1	1	Dead (attributable to this cancer dx)
619	13	1	2	1	1	4	1	1	1	2	1	1	1	2	1	2	Dead (attributable to this cancer dx)
620	11	1	2	1	3	3	1	1	2	2	2	2	1	2	1	1	Dead (attributable to this cancer dx)
621	13	0	2	2	1	2	2	2	1	3	2	1	1	2	1	1	Alive or dead of other cause
622	12	0	2	1	3	4	3	2	1	3	1	2	1	2	1	1	Alive or dead of other cause
625	10	1	3	2	1	1	3	1	2	1	1	1	1	2	1	1	Alive or dead of other cause
626	11	1	2	2	3	1	1	1	2	2	2	1	1	2	1	1	Dead (attributable to this cancer dx)
627	25	1	2	1	1	4	3	2	1	3	3	1	1	1	2	1	Dead (attributable to this cancer dx)
628	17	1	2	2	1	2	2	1	2	1	2	1	1	1	1	1	Dead (attributable to this cancer dx)
629	1	1	2	2	1	2	2	1	2	1	3	1	1	1	1	1	Dead (attributable to this cancer dx)
630	24	1	2	2	1	2	2	1	2	3	1	1	1	2	1	1	Alive or dead of other cause
631	17	1	3	2	3	1	1	1	1	2	1	1	1	1	1	3	Dead (attributable to this cancer dx)
632	6	1	2	1	3	4	2	1	2	2	1	1	1	2	1	1	Dead (attributable to this cancer dx)
633	9	1	2	2	3	2	1	1	1	2	1	2	1	1	2	3	Dead (attributable to this cancer dx)
635	15	1	2	2	3	1	1	1	1	2	2	1	1	1	1	1	Dead (attributable to this cancer dx)
636	2	1	2	1	3	1	1	1	2	2	2	1	1	2	1	1	Dead (attributable to this cancer dx)
637	49	0	2	2	1	1	1	1	1	2	2	1	1	2	1	1	Alive or dead of other cause
638	50	0	2	1	1	1	3	2	2	1	1	1	1	1	1	1	Alive or dead of other cause
640	13	1	2	1	1	3	3	2	1	3	2	1	1	1	1	1	Dead (attributable to this cancer dx)
641	43	1	2	2	1	2	3	1	2	1	2	1	2	2	1	2	Alive or dead of other cause
642	24	1	2	1	2	2	2	1	2	1	1	1	1	1	1	2	Dead (attributable to this cancer dx)
643	0	1	2	2	2	1	1	1	2	2	2	1	1	2	1	1	Dead (attributable to this cancer dx)
644	1	1	2	1	1	1	1	1	2	2	2	1	1	2	1	1	Dead (attributable to this cancer dx)
645	0	1	2	2	3	4	1	1	2	2	2	1	1	2	1	1	Dead (attributable to this cancer dx)
646	2	1	2	2	3	4	1	1	1	2	2	1	1	1	1	1	Dead (attributable to this cancer dx)
647	7	1	2	2	3	1	1	1	2	2	2	1	1	2	1	2	Dead (attributable to this cancer dx)
648	0	1	2	2	3	4	1	1	2	2	3	1	1	1	3	3	Dead (attributable to this cancer dx)
649	12	1	2	2	1	2	2	1	2	3	1	1	1	2	1	1	Dead (attributable to this cancer dx)
650	32	0	2	2	1	1	2	1	2	1	1	1	1	2	1	1	Alive or dead of other cause
651	16	0	2	1	1	3	3	1	1	1	3	2	1	2	1	3	Alive or dead of other cause
652	7	1	2	1	2	1	1	1	1	2	1	1	1	1	1	3	Dead (attributable to this cancer dx)
653	3	1	2	2	3	2	1	1	2	2	3	1	1	1	2	1	Dead (attributable to this cancer dx)
654	2	1	2	1	3	4	1	1	2	2	3	1	1	1	1	1	Dead (attributable to this cancer dx)
655	6	1	2	1	3	3	1	1	2	2	1	1	1	2	1	2	Dead (attributable to this cancer dx)
665	5	1	2	2	2	2	2	1	2	3	1	1	1	2	1	1	Dead (attributable to this cancer dx)
667	7	1	3	2	1	3	3	1	2	3	3	2	1	2	1	1	Dead (attributable to this cancer dx)
668	0	1	2	1	3	4	1	1	2	2	3	2	1	2	1	2	Dead (attributable to this cancer dx)
669	16	0	1	1	1	2	2	1	1	3	2	1	1	1	1	3	Dead (attributable to this cancer dx)
670	4	1	2	1	2	2	1	1	2	2	2	1	1	1	1	2	Dead (attributable to this cancer dx)
671	21	1	3	2	3	3	1	1	2	2	1	2	1	2	1	3	Dead (attributable to this cancer dx)
672	1	1	2	2	1	1	2	1	2	2	1	1	1	2	1	3	Dead (attributable to this cancer dx)
673	3	1	2	2	1	1	1	1	2	2	2	1	1	2	1	2	Dead (attributable to this cancer dx)
674	2	1	1	1	3	4	1	1	2	2	2	1	1	2	1	1	Dead (attributable to this cancer dx)
675	8	1	3	2	3	4	1	1	2	2	2	2	1	1	3	1	Dead (attributable to this cancer dx)
676	0	1	1	2	1	3	1	1	2	2	1	2	1	2	1	1	Dead (attributable to this cancer dx)
677	10	1	1	1	3	4	1	1	1	2	2	1	1	1	1	1	Dead (attributable to this cancer dx)
678	16	1	1	1	3	1	1	2	1	1	2	1	1	1	1	3	Dead (attributable to this cancer dx)
680	14	1	1	2	2	2	3	2	1	1	2	1	1	1	1	1	Dead (attributable to this cancer dx)
681	5	1	2	1	1	2	3	1	1	3	3	2	2	2	1	1	Alive or dead of other cause
684	17	1	2	2	1	1	2	1	2	1	2	1	1	2	1	1	Dead (attributable to this cancer dx)
685	11	1	2	1	3	3	1	1	1	2	2	1	1	1	1	1	Dead (attributable to this cancer dx)
686	5	1	2	1	3	1	1	1	1	2	2	1	1	1	1	2	Dead (attributable to this cancer dx)
687	24	1	2	2	2	4	3	3	1	1	3	2	1	1	1	1	Dead (attributable to this cancer dx)
688	11	1	1	1	3	2	1	1	2	2	2	1	1	1	1	3	Dead (attributable to this cancer dx)
689	12	1	2	1	3	4	1	1	1	2	2	2	1	2	1	1	Dead (attributable to this cancer dx)
691	46	0	2	2	2	1	3	2	1	1	2	1	1	1	1	1	Alive or dead of other cause
692	25	1	3	2	2	2	3	1	1	1	1	1	1	2	1	1	Dead (attributable to this cancer dx)
693	13	1	2	1	3	1	1	1	1	2	2	1	1	1	1	1	Dead (attributable to this cancer dx)
694	7	1	1	1	3	1	1	1	1	2	1	1	1	1	1	2	Dead (attributable to this cancer dx)
695	10	1	1	2	2	2	3	2	1	1	2	1	1	2	3	1	Dead (attributable to this cancer dx)
696	1	1	2	1	3	1	1	1	2	2	1	1	1	2	1	3	Dead (attributable to this cancer dx)
697	24	1	2	2	2	2	3	1	1	3	2	1	1	2	1	1	Dead (attributable to this cancer dx)
698	5	1	2	2	3	1	1	1	2	2	2	1	1	1	1	1	Dead (attributable to this cancer dx)
699	33	1	1	2	1	2	3	2	1	3	2	1	1	1	1	1	Dead (attributable to this cancer dx)
700	7	1	1	1	3	2	1	1	1	2	2	1	1	2	1	2	Dead (attributable to this cancer dx)
701	13	1	1	2	2	1	3	1	1	1	2	1	1	1	2	1	Dead (attributable to this cancer dx)
702	41	0	1	2	1	3	3	2	1	1	2	2	1	1	1	1	Alive or dead of other cause
703	8	1	2	1	3	3	1	1	1	1	2	1	1	1	1	1	Dead (attributable to this cancer dx)
704	4	1	2	2	2	1	1	1	2	2	2	1	1	1	3	3	Dead (attributable to this cancer dx)
705	30	1	1	1	3	2	1	1	1	2	2	1	2	1	1	2	Alive or dead of other cause
706	0	1	2	1	3	3	1	1	2	2	2	1	1	2	1	3	Dead (attributable to this cancer dx)
707	35	0	2	1	1	1	2	2	1	1	1	1	1	2	1	1	Alive or dead of other cause
708	10	1	2	1	3	1	1	1	1	2	2	1	1	2	1	2	Dead (attributable to this cancer dx)
709	6	1	2	1	2	4	1	1	2	2	2	1	1	1	1	1	Dead (attributable to this cancer dx)
711	6	1	2	1	3	4	1	1	2	2	1	1	1	1	1	1	Dead (attributable to this cancer dx)
712	8	1	2	2	1	2	2	1	1	3	1	1	1	1	1	1	Dead (attributable to this cancer dx)
713	23	1	3	2	3	1	2	3	1	1	2	1	1	1	1	1	Dead (attributable to this cancer dx)
714	27	1	2	1	3	2	2	1	1	1	2	1	1	2	1	1	Dead (attributable to this cancer dx)
715	0	1	1	1	3	4	1	1	2	2	3	1	1	2	1	3	Dead (attributable to this cancer dx)
716	6	1	1	1	3	4	1	1	1	2	2	2	1	2	1	1	Dead (attributable to this cancer dx)
717	1	1	3	1	3	4	1	1	2	2	2	2	1	2	1	2	Dead (attributable to this cancer dx)
718	0	1	1	1	3	4	1	1	2	2	1	2	1	2	1	2	Alive or dead of other cause
719	1	1	1	2	2	3	1	1	2	2	2	1	1	2	1	1	Dead (attributable to this cancer dx)
720	4	1	1	1	3	4	1	1	2	2	2	1	1	2	1	2	Dead (attributable to this cancer dx)
721	0	1	2	2	1	2	2	1	2	1	1	1	1	2	1	1	Dead (attributable to this cancer dx)
722	15	0	1	2	1	3	2	2	1	3	2	1	1	1	2	2	Alive or dead of other cause
723	0	1	2	1	1	3	2	1	2	3	2	1	1	1	1	1	Dead (attributable to this cancer dx)
725	5	1	2	2	3	3	1	1	1	2	3	1	1	1	1	1	Dead (attributable to this cancer dx)
726	18	0	1	2	1	3	3	1	2	3	2	1	1	1	2	2	Alive or dead of other cause
727	21	1	2	1	3	1	1	1	1	2	1	1	1	2	1	1	Alive or dead of other cause
728	12	0	2	1	1	4	1	1	1	2	3	1	1	1	1	1	Alive or dead of other cause
729	12	0	2	1	3	4	1	1	1	2	2	2	1	1	1	1	Alive or dead of other cause
730	12	0	1	1	1	1	3	2	1	1	2	1	1	1	1	1	Alive or dead of other cause
731	2	1	2	2	3	4	1	1	1	2	2	1	1	2	1	1	Dead (attributable to this cancer dx)
732	2	1	3	2	1	3	1	1	1	2	3	1	1	2	3	1	Dead (attributable to this cancer dx)
733	2	1	2	1	3	1	1	1	2	2	2	1	1	2	1	2	Dead (attributable to this cancer dx)
734	15	0	3	2	2	3	2	2	1	3	2	1	1	2	1	3	Alive or dead of other cause
735	13	0	3	2	1	1	3	1	2	1	1	1	1	2	3	2	Alive or dead of other cause
736	2	1	1	1	3	2	1	1	2	2	2	1	1	2	1	2	Dead (attributable to this cancer dx)
737	28	1	3	1	1	2	2	2	1	1	1	1	1	2	1	2	Dead (attributable to this cancer dx)
738	14	1	3	1	2	1	2	2	2	1	1	1	1	1	3	2	Dead (attributable to this cancer dx)
739	48	0	3	2	2	2	2	1	2	3	2	1	1	2	1	1	Alive or dead of other cause
740	5	1	3	2	1	2	2	1	2	3	1	1	1	1	3	2	Dead (attributable to this cancer dx)
751	3	1	2	2	3	4	1	1	1	2	3	1	1	2	1	1	Dead (attributable to this cancer dx)
752	14	1	3	2	2	3	1	1	1	2	2	1	1	1	1	1	Dead (attributable to this cancer dx)
753	83	0	3	2	1	2	3	1	1	1	2	1	1	1	1	2	Alive or dead of other cause
755	82	0	2	2	2	1	3	2	1	1	1	1	1	1	1	1	Alive or dead of other cause
756	24	1	2	1	1	2	1	1	2	2	2	1	1	2	3	2	Alive or dead of other cause
757	34	1	3	2	2	1	2	2	2	1	1	1	2	2	3	1	Alive or dead of other cause
758	0	1	2	1	3	1	1	1	2	2	3	1	1	2	1	2	Dead (attributable to this cancer dx)
759	27	1	2	2	1	3	3	1	2	3	2	1	1	1	3	3	Dead (attributable to this cancer dx)
760	26	1	1	2	1	2	2	3	1	3	3	1	1	1	1	2	Dead (attributable to this cancer dx)
761	7	1	3	1	3	1	1	1	2	2	2	1	1	2	1	2	Dead (attributable to this cancer dx)
762	14	1	3	2	1	3	2	1	1	3	3	1	1	1	1	1	Dead (attributable to this cancer dx)
763	12	1	3	2	1	3	3	2	1	3	1	1	1	2	1	1	Dead (attributable to this cancer dx)
764	68	0	2	2	1	1	3	1	2	1	2	1	1	2	1	1	Alive or dead of other cause
765	20	1	2	1	1	2	3	1	2	3	1	1	1	2	1	2	Dead (attributable to this cancer dx)
766	16	1	3	2	1	2	3	2	1	3	2	1	1	1	1	1	Dead (attributable to this cancer dx)
768	49	1	3	2	1	2	3	2	2	1	1	1	1	2	1	1	Dead (attributable to this cancer dx)
769	8	1	2	2	3	3	1	1	1	2	1	1	1	1	1	1	Alive or dead of other cause
770	60	0	3	2	2	2	3	1	2	3	2	1	1	2	1	1	Alive or dead of other cause
771	54	1	3	2	2	2	3	2	1	3	2	1	1	2	3	1	Dead (attributable to this cancer dx)
772	57	0	2	2	1	1	2	2	1	1	2	1	1	2	1	1	Alive or dead of other cause
773	2	1	2	2	3	1	1	1	2	2	1	1	1	2	1	3	Alive or dead of other cause
774	56	0	2	2	2	1	2	1	1	1	3	1	1	1	1	1	Alive or dead of other cause
775	20	1	3	2	3	1	1	1	1	2	1	1	1	2	1	1	Dead (attributable to this cancer dx)
776	17	1	3	2	2	2	3	2	1	3	2	1	1	1	1	1	Dead (attributable to this cancer dx)
777	55	1	2	2	1	2	3	1	2	1	2	1	1	2	3	1	Alive or dead of other cause
778	19	1	2	2	1	2	3	1	2	3	1	1	1	2	1	1	Dead (attributable to this cancer dx)
779	44	0	3	2	3	2	1	1	2	2	2	1	2	1	3	1	Alive or dead of other cause
780	15	1	2	2	3	3	1	1	1	2	2	1	1	2	3	2	Dead (attributable to this cancer dx)
781	19	1	2	2	1	2	3	2	1	3	2	1	1	1	3	2	Dead (attributable to this cancer dx)
782	5	1	3	2	2	2	2	1	2	3	3	1	1	2	1	1	Dead (attributable to this cancer dx)
783	9	1	2	2	3	1	1	1	1	2	2	1	1	2	1	3	Dead (attributable to this cancer dx)
784	18	1	3	1	3	2	2	1	1	2	2	1	1	1	3	1	Dead (attributable to this cancer dx)
786	2	1	2	1	3	4	1	1	1	2	3	2	1	2	1	1	Dead (attributable to this cancer dx)
787	8	1	3	1	2	2	3	1	2	3	2	1	1	2	1	1	Dead (attributable to this cancer dx)
788	35	1	2	1	3	1	2	1	2	1	2	1	1	2	1	1	Dead (attributable to this cancer dx)
789	4	1	2	1	2	2	3	1	2	3	1	1	1	2	1	2	Dead (attributable to this cancer dx)
790	45	0	2	1	2	1	3	2	1	1	1	1	1	2	1	1	Alive or dead of other cause
791	38	0	3	2	1	2	2	1	2	3	1	1	2	2	1	1	Alive or dead of other cause
792	43	0	2	2	1	1	2	1	2	1	2	1	1	1	1	1	Alive or dead of other cause
793	43	0	2	1	1	2	3	2	1	3	2	1	2	1	3	3	Alive or dead of other cause
794	27	1	2	1	3	3	3	1	2	3	3	1	1	1	1	2	Dead (attributable to this cancer dx)
795	2	1	1	1	3	3	1	1	2	2	3	1	1	2	3	3	Dead (attributable to this cancer dx)
796	12	1	2	2	1	2	3	2	1	1	1	1	1	1	1	3	Alive or dead of other cause
797	4	0	3	2	1	3	3	1	2	3	2	1	1	2	1	2	Alive or dead of other cause
798	38	1	2	2	2	1	3	2	1	1	2	1	1	2	1	1	Dead (attributable to this cancer dx)
799	3	1	2	1	1	2	2	1	2	3	2	1	1	1	1	1	Dead (attributable to this cancer dx)
800	11	1	2	1	3	4	1	1	1	2	2	2	1	1	3	1	Dead (attributable to this cancer dx)
801	38	0	3	2	1	3	2	1	2	3	1	1	1	2	1	1	Alive or dead of other cause
803	12	1	3	1	3	3	1	1	1	2	3	1	1	1	1	1	Alive or dead of other cause
804	1	1	2	1	3	4	1	1	2	3	2	1	1	2	3	2	Dead (attributable to this cancer dx)
805	13	1	2	2	3	4	1	1	1	2	3	1	1	1	1	3	Dead (attributable to this cancer dx)
806	20	1	3	2	3	4	1	1	1	2	2	2	1	2	1	1	Dead (attributable to this cancer dx)
807	8	1	3	2	1	3	2	1	1	3	2	1	1	1	1	1	Dead (attributable to this cancer dx)
808	6	1	3	1	3	4	1	1	1	3	3	2	1	1	1	3	Dead (attributable to this cancer dx)
809	8	1	2	1	3	4	1	1	1	3	1	1	1	1	1	1	Dead (attributable to this cancer dx)
810	27	0	3	2	1	2	3	2	1	3	1	2	1	2	1	1	Alive or dead of other cause
811	5	1	2	2	3	4	1	1	1	2	3	1	1	1	3	3	Dead (attributable to this cancer dx)
812	13	1	3	2	2	4	3	1	1	1	1	2	1	1	1	1	Dead (attributable to this cancer dx)
813	12	1	1	2	3	4	1	1	2	2	1	1	1	2	1	1	Dead (attributable to this cancer dx)
814	0	1	2	1	3	2	1	1	2	2	2	1	1	2	1	1	Dead (attributable to this cancer dx)
815	1	1	2	2	2	4	2	1	2	3	2	2	1	1	1	1	Dead (attributable to this cancer dx)
816	0	1	2	2	3	1	1	1	2	2	1	1	1	2	3	3	Dead (attributable to this cancer dx)
817	21	0	3	2	1	1	2	1	1	1	1	1	1	1	1	1	Alive or dead of other cause
819	0	1	2	1	3	1	1	1	2	2	1	1	1	2	1	2	Alive or dead of other cause
820	9	1	2	1	1	3	2	2	2	3	2	1	1	1	3	3	Dead (attributable to this cancer dx)
821	2	1	2	2	3	4	1	1	2	2	2	1	1	2	1	2	Dead (attributable to this cancer dx)
822	24	1	2	2	3	4	1	1	2	2	2	2	1	2	1	1	Dead (attributable to this cancer dx)
838	2	1	2	1	3	2	1	1	2	2	1	1	1	2	1	2	Dead (attributable to this cancer dx)
842	18	0	2	1	1	2	2	1	2	3	1	1	1	1	1	1	Alive or dead of other cause
857	2	1	3	2	3	1	1	1	2	2	1	1	1	2	1	1	Dead (attributable to this cancer dx)
858	0	1	3	2	2	1	2	1	2	1	1	1	1	2	1	1	Dead (attributable to this cancer dx)
859	2	1	2	1	2	2	1	1	2	3	2	1	1	2	1	3	Dead (attributable to this cancer dx)
860	10	1	2	1	1	2	3	1	2	3	3	1	1	2	3	1	Dead (attributable to this cancer dx)
862	36	1	2	2	2	1	2	2	1	2	2	1	1	2	3	3	Dead (attributable to this cancer dx)
866	12	1	3	1	1	2	3	1	2	1	1	1	1	2	3	1	Dead (attributable to this cancer dx)
867	18	1	3	1	1	1	2	1	2	1	1	1	1	2	3	2	Dead (attributable to this cancer dx)
868	39	1	2	1	2	2	3	1	1	3	2	1	2	2	1	1	Alive or dead of other cause
869	2	1	2	1	3	4	1	1	2	2	2	2	1	1	1	1	Dead (attributable to this cancer dx)
870	5	1	3	2	1	4	1	1	1	2	2	1	1	2	1	1	Dead (attributable to this cancer dx)
871	2	1	2	2	3	3	1	1	2	2	3	2	1	2	3	1	Dead (attributable to this cancer dx)
872	19	1	1	1	1	2	3	2	1	3	2	1	1	2	1	3	Alive or dead of other cause
873	2	1	2	2	2	4	1	1	2	2	3	1	1	2	3	2	Dead (attributable to this cancer dx)
874	22	1	3	2	1	4	1	2	1	1	2	2	1	2	1	1	Dead (attributable to this cancer dx)
875	1	1	2	1	3	4	1	1	2	2	1	1	1	2	3	1	Dead (attributable to this cancer dx)
876	6	1	2	1	3	1	1	1	2	2	3	1	1	2	1	3	Dead (attributable to this cancer dx)
878	16	1	2	2	1	2	2	1	1	2	1	1	1	1	1	1	Dead (attributable to this cancer dx)
879	8	1	2	2	1	1	3	1	2	1	2	1	1	2	1	1	Dead (attributable to this cancer dx)
880	38	1	2	1	3	1	1	1	1	2	2	1	1	2	1	1	Dead (attributable to this cancer dx)
881	33	1	3	2	2	3	2	2	1	3	2	1	1	2	1	1	Dead (attributable to this cancer dx)
882	16	0	2	1	1	2	3	1	2	3	1	1	1	2	3	1	Alive or dead of other cause
883	73	0	3	1	3	1	3	1	2	1	2	1	1	2	3	2	Alive or dead of other cause
884	3	1	2	2	1	4	3	1	2	1	2	1	1	2	1	1	Dead (attributable to this cancer dx)
886	11	1	1	1	1	1	1	1	1	2	2	1	1	2	1	2	Dead (attributable to this cancer dx)
887	17	1	3	1	2	3	2	2	1	3	2	1	1	2	1	2	Dead (attributable to this cancer dx)
888	10	0	3	2	2	3	1	1	1	2	2	1	1	1	3	2	Dead (attributable to this cancer dx)
889	18	1	2	2	1	3	2	2	1	3	2	1	1	2	1	1	Alive or dead of other cause
890	4	1	3	1	3	1	1	1	2	2	1	1	1	2	1	1	Dead (attributable to this cancer dx)
891	16	1	2	1	1	2	2	1	2	3	1	1	1	2	1	2	Dead (attributable to this cancer dx)
892	33	1	2	1	3	1	1	1	2	2	2	1	1	2	1	2	Alive or dead of other cause
893	6	1	2	2	2	1	1	1	1	2	2	1	1	2	1	2	Dead (attributable to this cancer dx)
894	45	1	3	2	1	3	3	1	2	1	2	2	1	2	1	1	Dead (attributable to this cancer dx)
895	5	1	2	1	3	3	1	1	2	2	1	1	1	1	3	2	Dead (attributable to this cancer dx)
896	17	1	2	2	1	2	3	1	1	3	2	1	1	1	1	1	Dead (attributable to this cancer dx)
897	37	1	2	1	2	4	2	1	1	1	2	2	1	1	2	1	Dead (attributable to this cancer dx)
898	1	1	2	1	3	4	1	1	2	2	3	1	1	2	3	1	Dead (attributable to this cancer dx)
900	4	1	2	1	2	4	1	1	1	2	3	1	1	2	3	2	Dead (attributable to this cancer dx)
901	3	1	2	2	2	1	1	1	1	2	3	1	1	2	1	1	Dead (attributable to this cancer dx)
902	0	0	1	1	3	1	1	1	2	2	1	1	2	2	1	2	Alive or dead of other cause
903	51	0	3	1	1	1	3	1	2	1	1	1	1	2	3	2	Alive or dead of other cause
904	3	1	2	1	1	4	1	1	2	2	3	1	1	1	1	1	Dead (attributable to this cancer dx)
905	48	1	3	2	2	1	2	1	2	1	1	1	1	1	3	1	Dead (attributable to this cancer dx)
906	14	1	2	1	3	4	1	1	2	3	3	2	1	2	3	3	Dead (attributable to this cancer dx)
907	13	1	3	2	2	1	2	1	1	2	2	1	1	1	3	1	Alive or dead of other cause
908	23	1	2	2	1	3	3	3	1	3	2	2	1	1	1	1	Dead (attributable to this cancer dx)
909	41	1	2	2	1	1	2	1	2	1	2	1	2	1	1	1	Alive or dead of other cause
910	62	0	3	1	1	1	3	2	1	1	1	1	1	1	3	1	Alive or dead of other cause
911	12	1	2	2	1	4	3	1	1	1	1	1	1	1	1	3	Dead (attributable to this cancer dx)
912	13	1	2	2	3	4	1	1	2	2	2	1	1	2	1	3	Dead (attributable to this cancer dx)
913	17	1	3	1	2	1	2	1	2	2	1	1	1	1	1	1	Alive or dead of other cause
916	7	1	1	2	3	4	1	1	1	3	2	1	1	2	1	1	Dead (attributable to this cancer dx)
917	27	0	2	2	1	1	1	1	2	2	1	1	1	1	1	3	Alive or dead of other cause
918	27	1	2	2	1	3	3	1	2	3	2	1	1	2	1	2	Dead (attributable to this cancer dx)
919	7	1	2	2	2	1	1	1	2	2	2	1	1	1	1	1	Dead (attributable to this cancer dx)
920	5	1	2	2	3	2	1	1	2	2	2	2	1	2	3	2	Dead (attributable to this cancer dx)
921	21	1	2	1	3	4	1	1	1	2	3	1	1	2	1	1	Dead (attributable to this cancer dx)
922	3	1	2	2	2	4	1	1	1	2	2	2	1	2	1	1	Dead (attributable to this cancer dx)
923	14	1	2	2	3	3	1	1	2	2	2	2	1	1	3	1	Dead (attributable to this cancer dx)
924	7	1	2	1	1	2	2	1	2	3	2	1	1	2	1	2	Dead (attributable to this cancer dx)
926	10	0	3	2	1	2	3	1	2	1	2	1	1	1	3	1	Alive or dead of other cause
927	9	1	1	1	3	4	1	1	1	2	1	2	1	1	1	1	Dead (attributable to this cancer dx)
928	1	1	3	2	2	2	3	1	2	3	1	1	2	2	3	3	Dead (attributable to this cancer dx)
929	12	1	2	1	3	4	1	1	2	2	1	1	1	2	3	1	Dead (attributable to this cancer dx)
930	2	1	2	2	2	4	3	1	2	3	2	1	1	1	3	3	Dead (attributable to this cancer dx)
931	1	1	2	2	3	1	1	1	2	2	2	1	1	2	1	1	Dead (attributable to this cancer dx)
932	52	0	2	2	1	1	3	2	1	1	1	1	1	1	1	1	Alive or dead of other cause
933	25	1	2	2	1	3	2	1	2	3	3	1	1	1	3	1	Dead (attributable to this cancer dx)
934	2	1	3	2	1	1	3	1	2	1	2	1	1	2	1	1	Dead (attributable to this cancer dx)
935	2	1	3	2	3	1	1	1	2	2	1	1	1	2	1	1	Dead (attributable to this cancer dx)
936	1	1	2	1	3	4	1	1	2	2	2	2	1	2	3	1	Dead (attributable to this cancer dx)
938	51	1	2	2	3	1	3	1	2	1	1	1	1	2	1	1	Alive or dead of other cause
939	48	1	3	1	1	1	2	1	2	1	2	1	1	2	1	2	Dead (attributable to this cancer dx)
940	11	1	3	2	1	1	2	1	2	2	2	1	1	1	3	1	Dead (attributable to this cancer dx)
941	13	1	2	2	1	3	2	1	2	1	2	1	1	1	1	1	Dead (attributable to this cancer dx)
942	1	1	2	1	2	4	1	1	2	2	2	1	1	1	1	2	Dead (attributable to this cancer dx)
943	18	1	2	2	2	1	2	2	1	1	2	1	1	2	1	1	Dead (attributable to this cancer dx)
944	1	1	1	1	2	3	1	1	2	2	2	2	1	2	1	3	Alive or dead of other cause
945	50	0	2	2	2	2	2	1	2	1	2	1	2	2	1	1	Alive or dead of other cause
946	50	0	2	2	2	2	3	1	1	3	1	1	1	2	1	1	Alive or dead of other cause
947	34	1	2	2	1	2	2	1	2	3	3	1	1	1	3	1	Dead (attributable to this cancer dx)
948	2	1	2	1	2	4	1	1	1	2	2	1	1	2	1	1	Dead (attributable to this cancer dx)
949	36	0	2	1	1	2	3	1	2	3	1	1	1	1	3	2	Alive or dead of other cause
950	39	0	2	2	1	1	3	1	2	1	2	1	1	2	3	1	Alive or dead of other cause
951	4	1	2	2	1	3	3	1	2	1	2	1	1	2	1	2	Dead (attributable to this cancer dx)
952	13	1	2	2	1	2	2	2	1	3	2	2	1	1	3	1	Dead (attributable to this cancer dx)
953	43	1	3	1	3	3	1	1	1	2	2	2	1	2	1	2	Dead (attributable to this cancer dx)
954	32	1	2	1	1	1	2	1	1	1	1	1	1	2	1	1	Dead (attributable to this cancer dx)
955	3	1	2	2	2	4	1	1	1	2	3	1	1	2	1	1	Dead (attributable to this cancer dx)
956	39	1	1	1	1	3	3	1	1	3	2	1	1	1	1	1	Dead (attributable to this cancer dx)
958	44	0	2	1	1	1	2	1	2	1	2	1	1	2	1	2	Alive or dead of other cause
959	16	1	2	2	2	3	1	1	1	2	2	2	1	2	1	1	Alive or dead of other cause
960	26	1	2	1	3	1	1	1	2	2	1	1	1	2	1	2	Dead (attributable to this cancer dx)
961	22	1	3	1	1	2	3	2	1	3	1	2	2	2	1	1	Alive or dead of other cause
962	21	1	1	1	3	1	1	1	2	2	1	1	2	2	1	2	Dead (attributable to this cancer dx)
963	15	1	2	2	3	1	1	1	2	2	3	1	1	1	3	1	Dead (attributable to this cancer dx)
964	7	1	2	1	1	1	3	1	2	1	2	1	1	1	2	3	Dead (attributable to this cancer dx)
965	16	1	2	1	3	1	1	1	2	2	2	1	1	2	1	3	Dead (attributable to this cancer dx)
966	17	1	2	1	2	4	2	1	1	3	2	1	1	2	1	1	Dead (attributable to this cancer dx)
967	41	1	3	1	3	1	2	1	2	1	1	1	1	1	1	1	Dead (attributable to this cancer dx)
968	7	1	2	1	2	3	3	1	2	3	2	1	1	2	1	2	Dead (attributable to this cancer dx)
970	4	1	2	1	3	4	1	1	1	2	3	1	1	2	1	1	Dead (attributable to this cancer dx)
971	22	1	2	2	3	2	1	1	1	2	3	1	1	1	1	1	Dead (attributable to this cancer dx)
972	2	1	3	2	3	4	1	1	2	2	3	1	1	1	3	1	Dead (attributable to this cancer dx)
973	7	1	2	2	3	4	1	1	1	2	1	2	1	1	2	3	Alive or dead of other cause
974	8	1	2	2	3	1	1	1	2	2	1	1	1	2	1	3	Dead (attributable to this cancer dx)
975	15	1	2	2	1	2	2	1	2	3	1	1	2	2	1	1	Alive or dead of other cause
976	39	1	2	2	1	2	3	1	1	3	1	2	1	1	1	1	Dead (attributable to this cancer dx)
977	3	1	1	2	3	4	1	1	2	2	1	1	1	1	1	2	Dead (attributable to this cancer dx)
978	22	1	3	1	2	1	3	1	2	1	1	1	1	1	1	1	Dead (attributable to this cancer dx)
979	35	0	3	2	3	4	2	1	1	1	1	1	1	1	2	1	Alive or dead of other cause
980	27	0	2	1	1	2	2	1	1	3	2	2	1	2	3	2	Alive or dead of other cause
981	39	0	2	1	1	2	2	1	2	1	2	1	1	2	1	1	Alive or dead of other cause
982	55	1	2	1	2	2	2	1	1	1	1	1	1	2	1	2	Dead (attributable to this cancer dx)
983	32	0	3	2	2	2	3	1	2	1	2	1	1	2	1	1	Alive or dead of other cause
985	9	1	3	2	2	2	3	1	1	3	2	1	1	2	1	1	Dead (attributable to this cancer dx)
986	7	1	2	1	3	4	1	1	1	2	1	1	1	2	3	2	Dead (attributable to this cancer dx)
987	3	1	2	1	3	4	1	1	2	2	1	2	1	2	3	3	Alive or dead of other cause
988	3	1	2	1	3	2	1	1	2	2	2	1	1	1	1	2	Dead (attributable to this cancer dx)
989	3	1	2	2	3	2	1	1	2	2	2	1	1	2	1	3	Alive or dead of other cause
990	35	1	2	1	3	1	3	1	2	2	1	1	1	1	3	1	Dead (attributable to this cancer dx)
991	13	1	3	2	1	2	2	1	2	3	2	1	1	2	3	1	Dead (attributable to this cancer dx)
993	3	1	2	1	3	4	1	1	1	2	3	1	1	2	1	1	Dead (attributable to this cancer dx)
994	11	0	2	1	2	2	2	2	1	3	2	2	1	2	1	1	Alive or dead of other cause
995	29	1	3	1	1	2	3	1	2	3	2	1	1	2	1	2	Dead (attributable to this cancer dx)
996	29	1	2	2	1	1	2	1	2	1	1	1	1	1	1	1	Dead (attributable to this cancer dx)
997	34	0	2	1	1	1	2	1	2	1	2	1	1	2	1	1	Alive or dead of other cause
998	20	1	2	2	1	2	3	1	2	1	1	1	1	2	1	3	Dead (attributable to this cancer dx)
999	10	0	2	1	1	2	3	1	2	1	1	1	1	2	1	2	Alive or dead of other cause
1000	34	1	2	2	2	1	3	1	2	1	1	1	1	1	1	1	Dead (attributable to this cancer dx)
1001	24	1	3	2	2	2	2	2	2	3	1	1	1	2	1	2	Dead (attributable to this cancer dx)
1002	30	0	2	1	2	2	2	1	2	3	1	1	2	2	1	2	Alive or dead of other cause
1003	14	1	2	1	3	1	1	1	2	2	3	1	1	2	1	2	Dead (attributable to this cancer dx)
1004	8	1	2	1	2	4	1	1	1	2	2	1	1	2	3	1	Dead (attributable to this cancer dx)
1005	9	1	2	1	1	3	1	1	1	3	1	1	1	2	1	1	Dead (attributable to this cancer dx)
1006	31	0	3	2	1	1	2	1	1	1	1	1	1	2	3	1	Alive or dead of other cause
1007	31	0	2	1	2	4	3	1	2	1	3	1	1	1	1	1	Alive or dead of other cause
1008	7	1	3	1	1	3	3	1	2	3	3	1	1	2	1	1	Dead (attributable to this cancer dx)
1009	20	0	3	1	2	1	3	1	2	1	2	1	2	2	1	3	Alive or dead of other cause
1010	28	0	2	2	1	1	2	1	2	1	2	1	1	2	1	1	Alive or dead of other cause
1011	28	0	2	1	1	2	3	2	1	3	2	1	2	1	1	2	Alive or dead of other cause
1012	16	1	3	2	2	1	1	1	1	2	3	1	1	1	3	1	Dead (attributable to this cancer dx)
1013	35	0	3	1	1	3	3	1	2	3	2	1	1	2	1	2	Alive or dead of other cause
1014	26	0	2	2	1	3	2	2	1	3	2	1	1	2	1	1	Alive or dead of other cause
1015	26	0	2	2	2	2	3	2	1	3	2	1	1	2	1	1	Alive or dead of other cause
1016	12	1	3	2	3	4	1	1	1	2	3	2	1	1	3	1	Dead (attributable to this cancer dx)
1017	10	1	2	1	1	4	1	1	1	2	2	1	1	2	3	2	Dead (attributable to this cancer dx)
1018	12	1	3	1	1	2	3	1	2	3	2	1	1	1	1	3	Dead (attributable to this cancer dx)
1019	26	0	3	2	2	1	2	2	1	2	2	1	2	2	1	1	Alive or dead of other cause
1020	10	1	3	1	2	2	3	1	1	3	1	1	1	1	1	1	Dead (attributable to this cancer dx)
1021	13	1	2	1	1	3	3	1	2	3	2	1	1	1	3	3	Dead (attributable to this cancer dx)
1023	21	1	2	2	3	4	1	1	1	2	2	1	1	2	1	1	Dead (attributable to this cancer dx)
1024	5	1	2	1	3	1	1	1	2	2	2	1	1	2	3	2	Dead (attributable to this cancer dx)
1025	20	1	2	2	1	1	3	1	1	1	2	1	1	1	1	1	Dead (attributable to this cancer dx)
1026	4	1	2	2	3	4	1	1	1	2	1	2	1	2	1	1	Dead (attributable to this cancer dx)
1027	18	1	2	2	3	4	1	1	1	2	2	1	1	1	1	1	Dead (attributable to this cancer dx)
1028	1	1	2	2	3	4	1	1	2	2	2	2	1	1	1	1	Dead (attributable to this cancer dx)
1029	11	0	2	2	1	4	2	1	2	3	1	1	1	1	1	1	Dead (attributable to this cancer dx)
1030	3	0	2	1	1	1	2	1	2	1	2	1	1	1	1	1	Alive or dead of other cause
1031	11	1	2	2	1	2	2	1	2	1	1	1	1	2	1	1	Dead (attributable to this cancer dx)
1032	18	0	2	2	2	4	1	1	1	2	3	2	1	1	3	3	Alive or dead of other cause
1033	14	1	2	2	2	2	3	2	1	3	1	1	1	1	1	1	Dead (attributable to this cancer dx)
1034	18	1	3	2	3	4	1	1	1	2	2	2	1	2	1	1	Dead (attributable to this cancer dx)
1035	23	0	2	2	1	1	3	1	1	1	1	1	2	1	1	2	Alive or dead of other cause
1036	20	0	2	1	1	1	2	1	2	1	2	1	1	2	1	1	Alive or dead of other cause
1037	7	1	3	1	3	1	1	1	2	2	2	1	1	1	3	3	Dead (attributable to this cancer dx)
1038	2	1	2	1	3	1	1	1	2	2	3	1	1	1	3	3	Dead (attributable to this cancer dx)
1039	8	1	2	2	3	4	1	1	1	3	1	1	1	2	1	1	Dead (attributable to this cancer dx)
1040	14	1	3	1	1	3	1	1	2	2	1	1	1	2	1	2	Dead (attributable to this cancer dx)
1041	23	1	2	2	3	1	1	1	2	2	1	1	1	2	1	2	Dead (attributable to this cancer dx)
1042	12	1	2	2	2	2	2	1	1	1	2	1	1	1	1	1	Dead (attributable to this cancer dx)
1044	20	0	2	2	1	1	3	1	2	1	1	1	1	2	1	1	Alive or dead of other cause
1045	18	0	2	1	3	3	1	1	1	1	2	1	1	1	1	2	Alive or dead of other cause
1046	19	0	3	1	1	2	2	2	1	3	1	1	1	1	1	1	Alive or dead of other cause
1047	3	1	3	1	3	4	1	1	2	2	2	2	1	2	2	2	Dead (attributable to this cancer dx)
1048	6	1	2	2	1	3	2	2	1	3	2	1	1	1	1	1	Dead (attributable to this cancer dx)
1049	3	1	3	2	1	3	1	1	1	2	3	1	1	1	3	1	Dead (attributable to this cancer dx)
1050	2	1	2	2	3	4	1	1	2	2	1	1	1	1	1	3	Dead (attributable to this cancer dx)
1051	19	0	2	2	2	2	3	2	1	3	1	2	1	2	1	1	Alive or dead of other cause
1052	3	1	2	2	3	4	1	1	2	2	3	1	1	2	2	3	Dead (attributable to this cancer dx)
1053	2	1	2	1	3	1	1	1	1	2	3	1	1	1	3	3	Dead (attributable to this cancer dx)
1054	16	1	2	1	1	4	2	1	2	3	1	1	2	2	1	2	Alive or dead of other cause
1055	10	1	2	2	1	4	1	1	1	2	2	1	1	2	1	1	Dead (attributable to this cancer dx)
1056	7	1	1	1	2	4	1	1	1	2	2	1	1	2	1	2	Dead (attributable to this cancer dx)
1057	4	1	3	1	1	4	1	1	1	2	3	2	1	1	3	3	Dead (attributable to this cancer dx)
1058	0	1	3	2	1	2	1	1	2	2	2	1	1	1	1	3	Dead (attributable to this cancer dx)
1059	7	1	3	2	3	4	1	1	1	3	2	1	1	2	3	2	Dead (attributable to this cancer dx)
1060	15	0	2	2	1	3	2	2	1	3	2	1	1	2	1	1	Alive or dead of other cause
1061	13	1	2	1	3	4	1	1	1	2	2	1	1	2	3	1	Dead (attributable to this cancer dx)
1062	6	1	2	1	3	3	1	1	1	2	2	2	1	2	1	2	Dead (attributable to this cancer dx)
1063	14	1	2	2	1	2	3	1	2	1	2	1	1	1	3	1	Dead (attributable to this cancer dx)
1065	6	1	2	1	3	4	1	1	2	2	2	1	1	2	1	2	Dead (attributable to this cancer dx)
1066	6	1	2	2	2	1	1	1	2	2	2	1	1	2	1	1	Dead (attributable to this cancer dx)
1067	16	0	2	1	2	4	3	1	1	3	1	2	1	2	1	2	Alive or dead of other cause
1068	13	0	2	2	2	4	2	1	1	1	2	2	1	1	1	1	Alive or dead of other cause
1069	19	0	2	1	2	2	3	1	1	1	1	1	1	2	1	2	Alive or dead of other cause
1070	4	1	1	1	3	3	1	1	2	2	2	1	1	2	3	2	Dead (attributable to this cancer dx)
1071	4	0	3	2	1	2	3	1	2	3	2	1	1	2	1	1	Alive or dead of other cause
1072	5	0	3	2	3	1	1	1	1	2	3	1	1	2	1	1	Alive or dead of other cause
1073	1	1	2	1	3	4	1	1	1	2	2	1	1	2	1	3	Dead (attributable to this cancer dx)
1074	12	0	3	2	1	1	2	1	2	1	2	1	1	2	1	1	Alive or dead of other cause
1075	0	1	2	1	3	4	1	1	2	2	2	2	1	2	1	2	Dead (attributable to this cancer dx)
1076	20	1	2	2	2	3	3	1	1	3	1	1	1	2	1	1	Dead (attributable to this cancer dx)
1138	24	1	2	1	3	1	1	1	2	2	1	1	1	2	1	2	Dead (attributable to this cancer dx)
1139	81	0	2	1	2	2	2	2	1	3	2	1	1	1	3	1	Alive or dead of other cause
1140	1	1	2	2	1	3	1	1	2	1	2	2	1	2	1	1	Dead (attributable to this cancer dx)
1141	15	1	2	1	3	1	1	1	2	2	1	1	1	2	1	2	Dead (attributable to this cancer dx)
1142	23	0	1	2	1	3	2	1	2	3	2	1	1	1	1	1	Dead (attributable to this cancer dx)
1144	2	1	2	1	3	4	1	1	2	2	1	1	1	2	3	1	Dead (attributable to this cancer dx)
1145	38	1	2	2	1	3	3	2	1	3	2	1	1	1	1	1	Dead (attributable to this cancer dx)
1146	18	1	2	2	1	1	2	1	1	1	1	1	1	2	1	1	Dead (attributable to this cancer dx)
1147	83	0	2	2	1	4	3	1	1	3	1	1	1	2	1	1	Alive or dead of other cause
1148	1	1	1	1	3	2	1	1	2	2	2	1	1	2	1	2	Dead (attributable to this cancer dx)
1149	21	1	3	2	2	2	2	1	2	3	2	1	1	2	1	1	Alive or dead of other cause
1150	1	1	2	2	3	4	1	1	2	2	2	2	1	1	1	3	Dead (attributable to this cancer dx)
1151	10	1	2	1	3	4	1	1	2	2	2	1	1	2	1	1	Dead (attributable to this cancer dx)
1152	21	1	2	1	3	1	1	1	2	2	2	1	1	2	1	2	Dead (attributable to this cancer dx)
1153	21	1	2	1	2	3	3	1	1	3	1	1	2	2	1	2	Dead (attributable to this cancer dx)
1154	16	1	3	1	2	2	3	1	1	3	2	1	1	2	1	2	Dead (attributable to this cancer dx)
1155	7	1	2	1	3	4	1	1	1	2	2	1	1	1	2	1	Dead (attributable to this cancer dx)
1156	79	0	3	1	1	2	3	1	2	1	2	1	1	2	3	3	Alive or dead of other cause
1157	15	1	3	1	2	3	2	2	1	3	2	1	1	2	1	1	Dead (attributable to this cancer dx)
1158	74	1	2	1	1	1	2	2	1	1	1	1	1	1	1	1	Alive or dead of other cause
1159	20	1	2	2	3	4	1	1	1	3	2	2	1	2	1	3	Dead (attributable to this cancer dx)
1160	79	0	2	2	1	3	2	1	2	1	1	2	1	1	1	3	Alive or dead of other cause
1161	4	1	2	2	1	2	3	1	2	3	1	1	1	2	1	1	Dead (attributable to this cancer dx)
1162	57	1	2	1	3	1	1	1	1	2	1	1	1	1	1	2	Dead (attributable to this cancer dx)
1163	3	1	2	1	3	4	1	1	2	2	2	1	1	2	1	2	Dead (attributable to this cancer dx)
1164	0	1	2	2	1	1	1	1	2	2	1	1	1	2	1	1	Alive or dead of other cause
1165	1	1	2	2	3	1	1	1	2	2	1	1	1	2	1	1	Dead (attributable to this cancer dx)
1167	3	1	2	1	3	4	1	1	2	2	1	2	1	2	1	2	Dead (attributable to this cancer dx)
1168	5	1	2	1	3	4	1	1	1	2	3	2	1	2	1	1	Dead (attributable to this cancer dx)
1169	11	1	2	2	3	4	1	1	1	2	1	1	1	1	3	3	Dead (attributable to this cancer dx)
1170	77	0	2	1	1	4	3	1	2	3	2	2	1	2	1	2	Alive or dead of other cause
1171	82	0	2	2	1	2	2	1	1	3	1	1	1	2	1	1	Alive or dead of other cause
1172	0	1	2	2	2	4	3	1	2	3	2	2	1	1	1	3	Dead (attributable to this cancer dx)
1173	13	1	2	1	2	2	3	1	2	3	2	1	1	2	3	2	Alive or dead of other cause
1174	21	1	2	2	1	4	3	1	2	1	2	1	1	1	1	1	Dead (attributable to this cancer dx)
1175	6	1	2	2	3	1	1	1	2	2	3	1	1	2	1	1	Alive or dead of other cause
1176	19	1	2	2	3	1	2	1	1	1	2	1	1	1	1	1	Dead (attributable to this cancer dx)
1178	4	1	2	1	3	1	1	1	2	2	2	1	1	2	1	2	Dead (attributable to this cancer dx)
1179	11	1	2	1	3	1	1	1	2	2	1	1	1	2	1	2	Dead (attributable to this cancer dx)
1180	78	0	2	2	3	1	3	1	1	1	1	1	1	2	1	2	Alive or dead of other cause
1181	3	1	2	2	3	3	1	1	2	2	2	1	1	1	3	3	Dead (attributable to this cancer dx)
1182	4	1	3	2	3	4	1	1	2	2	2	1	1	1	1	1	Dead (attributable to this cancer dx)
1183	0	1	2	2	3	4	1	1	2	2	1	1	1	2	1	1	Dead (attributable to this cancer dx)
1184	13	1	2	2	3	1	1	1	1	2	1	1	1	2	1	1	Dead (attributable to this cancer dx)
1186	10	1	2	2	3	4	1	1	2	1	3	2	1	2	1	1	Dead (attributable to this cancer dx)
1187	35	1	2	2	2	1	2	1	2	1	2	1	1	2	1	1	Dead (attributable to this cancer dx)
1188	3	1	2	1	2	3	2	1	1	3	3	1	1	1	3	1	Dead (attributable to this cancer dx)
1189	4	1	2	2	3	1	1	1	2	2	1	1	1	2	2	2	Dead (attributable to this cancer dx)
1190	15	1	2	2	2	2	2	1	1	3	2	2	1	1	1	1	Dead (attributable to this cancer dx)
1191	8	1	2	1	3	4	1	1	1	3	1	1	1	1	1	1	Dead (attributable to this cancer dx)
1192	8	1	2	2	3	1	1	1	2	2	2	1	1	2	1	1	Dead (attributable to this cancer dx)
1193	3	1	3	2	3	4	1	1	1	2	1	2	1	1	1	1	Dead (attributable to this cancer dx)
1194	43	1	3	2	3	1	1	1	2	2	1	1	1	2	1	1	Dead (attributable to this cancer dx)
1195	2	1	2	1	3	4	1	1	1	2	2	1	1	1	3	3	Dead (attributable to this cancer dx)
1196	10	1	2	1	3	1	1	1	1	2	2	1	1	2	1	1	Dead (attributable to this cancer dx)
1197	47	1	2	1	1	1	2	3	1	2	1	1	1	1	1	3	Dead (attributable to this cancer dx)
1198	1	1	3	1	3	4	1	1	1	3	2	2	1	1	1	2	Dead (attributable to this cancer dx)
1199	12	1	3	2	3	4	1	1	1	2	3	1	1	2	3	2	Dead (attributable to this cancer dx)
1200	1	1	2	1	3	4	1	1	1	2	3	1	1	2	3	1	Dead (attributable to this cancer dx)
1201	69	0	2	2	2	3	3	1	2	1	2	1	1	1	1	3	Alive or dead of other cause
1202	1	1	2	2	3	4	1	1	2	2	1	1	1	2	1	1	Dead (attributable to this cancer dx)
1203	20	1	2	1	3	1	1	1	1	2	1	1	1	2	1	2	Dead (attributable to this cancer dx)
1205	76	0	2	2	3	2	1	1	1	2	1	1	2	2	1	1	Alive or dead of other cause
1206	36	1	2	1	1	2	2	2	1	1	1	1	1	1	1	3	Dead (attributable to this cancer dx)
1207	6	1	2	2	3	4	1	1	1	3	2	2	1	2	1	1	Dead (attributable to this cancer dx)
1208	42	1	2	2	1	1	3	1	1	1	2	1	1	1	1	1	Alive or dead of other cause
1209	0	1	2	1	1	3	2	1	2	3	2	1	1	2	1	2	Alive or dead of other cause
1210	10	1	2	2	2	4	1	1	1	3	3	1	1	1	1	1	Dead (attributable to this cancer dx)
1211	4	1	2	1	3	1	1	1	2	2	1	1	1	2	1	2	Dead (attributable to this cancer dx)
1212	74	0	2	1	1	1	3	1	2	1	1	1	1	1	1	1	Alive or dead of other cause
1213	15	1	2	2	1	3	2	2	1	3	2	1	1	2	1	1	Dead (attributable to this cancer dx)
1214	21	1	2	2	3	4	3	1	1	3	1	2	1	1	1	1	Dead (attributable to this cancer dx)
1216	0	1	2	1	3	1	1	1	2	2	1	1	1	2	1	2	Alive or dead of other cause
1217	11	1	3	2	1	1	3	1	2	2	2	1	1	1	3	1	Dead (attributable to this cancer dx)
1218	14	1	2	2	1	4	1	1	1	2	3	1	1	1	1	1	Dead (attributable to this cancer dx)
1220	54	1	2	2	1	1	2	1	2	1	1	1	2	2	1	3	Alive or dead of other cause
1221	6	1	2	2	2	3	3	1	2	3	3	1	1	1	3	3	Dead (attributable to this cancer dx)
1222	11	1	2	1	3	4	1	1	1	2	1	1	1	2	1	2	Dead (attributable to this cancer dx)
1223	2	1	2	2	3	1	1	1	2	2	1	1	1	1	1	1	Dead (attributable to this cancer dx)
1224	0	1	2	2	3	1	1	1	2	2	1	1	1	2	1	2	Dead (attributable to this cancer dx)
1225	2	1	2	1	1	4	1	1	2	1	1	1	1	2	1	1	Dead (attributable to this cancer dx)
1226	8	1	2	1	3	1	1	1	1	2	3	1	1	1	1	1	Dead (attributable to this cancer dx)
1227	73	0	2	1	1	1	2	1	2	1	1	1	1	1	1	1	Alive or dead of other cause
1228	59	1	2	2	2	3	2	2	2	3	1	1	2	2	1	1	Alive or dead of other cause
1229	10	1	2	2	3	1	1	1	1	2	1	1	1	2	3	2	Dead (attributable to this cancer dx)
1230	50	0	2	1	1	2	1	1	2	1	1	1	1	2	3	2	Alive or dead of other cause
1231	9	1	2	2	3	3	1	1	1	3	2	2	1	1	3	1	Dead (attributable to this cancer dx)
1232	23	1	2	2	3	4	1	1	2	2	3	2	1	1	1	1	Dead (attributable to this cancer dx)
1233	16	1	2	2	2	1	3	1	2	1	1	1	1	1	1	2	Dead (attributable to this cancer dx)
1234	9	1	2	2	1	2	3	2	1	3	2	1	1	2	1	2	Dead (attributable to this cancer dx)
1235	16	1	2	2	3	3	2	1	2	3	2	1	1	1	3	1	Dead (attributable to this cancer dx)
1236	12	1	2	2	3	1	1	1	1	2	1	1	1	1	1	1	Dead (attributable to this cancer dx)
1237	23	1	2	1	1	3	3	2	1	3	1	1	1	2	1	1	Alive or dead of other cause
1238	19	1	2	2	1	1	3	2	1	1	1	1	1	2	1	1	Dead (attributable to this cancer dx)
1239	42	1	3	1	1	1	1	1	2	2	1	1	1	2	3	1	Dead (attributable to this cancer dx)
1240	1	1	2	2	3	3	1	1	2	1	1	1	1	2	1	1	Dead (attributable to this cancer dx)
1241	2	1	2	1	3	4	1	1	2	2	2	2	1	2	1	2	Dead (attributable to this cancer dx)
1242	12	1	2	2	2	3	3	1	1	3	1	1	1	1	3	1	Dead (attributable to this cancer dx)
1243	5	1	3	2	3	4	1	1	2	2	1	2	1	2	1	2	Dead (attributable to this cancer dx)
1244	7	1	2	1	3	1	1	1	2	2	1	1	1	2	1	2	Alive or dead of other cause
1245	13	1	2	2	1	2	3	2	1	3	2	1	1	2	1	3	Dead (attributable to this cancer dx)
1246	44	1	3	2	1	2	3	1	1	1	2	1	1	1	1	1	Dead (attributable to this cancer dx)
1247	1	1	2	2	3	4	1	1	2	2	1	2	1	1	1	3	Dead (attributable to this cancer dx)
1248	45	1	2	1	1	3	3	2	1	3	2	1	2	1	1	1	Alive or dead of other cause
1249	0	1	2	1	3	4	1	1	2	2	2	1	1	1	3	3	Dead (attributable to this cancer dx)
1250	7	1	3	2	3	1	1	1	1	2	2	1	1	1	1	1	Dead (attributable to this cancer dx)
1251	3	1	2	2	3	3	1	1	2	2	2	1	1	2	1	1	Dead (attributable to this cancer dx)
1252	10	1	2	2	3	3	1	1	1	2	2	2	1	1	1	1	Dead (attributable to this cancer dx)
1253	20	1	2	2	1	3	3	1	2	3	2	1	1	2	1	1	Dead (attributable to this cancer dx)
1254	4	1	2	1	3	1	1	1	1	2	1	1	1	2	1	2	Dead (attributable to this cancer dx)
1255	2	1	2	2	2	1	2	1	2	2	2	1	1	2	1	1	Dead (attributable to this cancer dx)
1256	62	0	2	2	1	1	2	1	2	1	2	1	1	2	1	1	Alive or dead of other cause
1257	2	1	2	1	3	4	1	1	1	2	2	1	1	1	1	1	Dead (attributable to this cancer dx)
1258	0	1	2	1	2	2	1	1	2	2	1	1	1	2	1	1	Dead (attributable to this cancer dx)
1260	51	1	2	2	3	4	1	1	2	1	1	2	1	1	1	1	Dead (attributable to this cancer dx)
1261	4	1	2	1	3	4	1	1	1	2	1	2	1	2	3	2	Dead (attributable to this cancer dx)
1262	7	1	2	2	1	3	1	1	1	2	1	1	1	1	1	1	Dead (attributable to this cancer dx)
1263	0	1	2	1	2	2	2	1	2	3	2	1	1	2	1	2	Alive or dead of other cause
1264	1	1	2	2	3	1	1	1	2	2	1	1	1	2	1	1	Dead (attributable to this cancer dx)
1265	4	1	2	1	3	1	1	1	2	2	1	1	1	2	1	1	Dead (attributable to this cancer dx)
1266	2	1	2	1	3	4	1	1	2	2	3	2	1	2	3	3	Dead (attributable to this cancer dx)
1267	4	1	2	1	3	4	1	1	2	2	2	2	1	2	1	2	Dead (attributable to this cancer dx)
1268	43	1	1	2	1	2	2	1	2	1	3	1	2	1	1	1	Alive or dead of other cause
1269	17	1	2	1	2	3	3	1	1	3	2	2	1	1	1	1	Dead (attributable to this cancer dx)
1271	2	1	2	1	3	1	1	1	2	2	2	1	1	2	1	2	Dead (attributable to this cancer dx)
1272	7	1	3	2	2	2	3	1	1	3	1	1	1	1	1	1	Dead (attributable to this cancer dx)
1273	57	0	3	2	1	3	2	1	2	3	2	1	1	2	1	1	Alive or dead of other cause
1274	19	1	2	1	2	2	2	1	2	1	2	1	2	1	1	3	Alive or dead of other cause
1275	9	1	2	2	1	4	1	1	1	2	2	1	1	1	1	1	Dead (attributable to this cancer dx)
1276	4	1	2	1	1	2	3	1	2	3	2	1	1	2	1	1	Dead (attributable to this cancer dx)
1277	2	1	2	2	2	4	1	1	2	2	3	1	1	2	1	1	Dead (attributable to this cancer dx)
1278	2	1	2	1	3	4	1	1	2	2	3	2	2	1	1	3	Alive or dead of other cause
1279	2	1	1	1	1	4	2	1	2	3	2	1	1	1	3	3	Dead (attributable to this cancer dx)
1280	3	1	2	2	3	4	1	1	1	2	2	2	1	1	1	1	Dead (attributable to this cancer dx)
1281	0	1	3	1	1	1	1	1	2	2	1	1	1	2	1	1	Dead (attributable to this cancer dx)
1282	46	1	2	2	3	1	1	1	2	2	2	1	1	2	1	1	Dead (attributable to this cancer dx)
1283	23	1	2	1	3	1	1	1	1	2	2	1	1	2	1	2	Dead (attributable to this cancer dx)
1284	18	1	2	2	1	3	3	1	2	3	2	1	1	2	1	1	Dead (attributable to this cancer dx)
1285	1	1	2	1	3	1	1	1	2	2	2	1	1	2	1	3	Dead (attributable to this cancer dx)
1287	0	1	2	1	3	3	1	1	2	1	2	1	1	2	1	1	Dead (attributable to this cancer dx)
1288	58	0	2	2	1	2	2	1	2	3	1	1	1	2	1	1	Alive or dead of other cause
1289	15	1	3	1	2	4	2	1	2	3	1	1	1	2	3	2	Dead (attributable to this cancer dx)
1290	36	1	2	2	1	2	3	1	1	3	2	1	2	1	1	1	Alive or dead of other cause
1291	21	1	2	1	2	1	2	1	2	1	2	1	1	2	1	2	Dead (attributable to this cancer dx)
1292	23	1	2	2	1	2	2	2	1	1	1	1	1	1	1	3	Dead (attributable to this cancer dx)
1293	1	1	2	1	3	4	1	1	2	2	2	1	1	1	3	3	Dead (attributable to this cancer dx)
1294	13	1	2	1	3	4	1	1	1	2	2	1	1	1	1	1	Dead (attributable to this cancer dx)
1296	1	1	3	2	3	4	1	1	2	2	1	2	1	1	1	1	Dead (attributable to this cancer dx)
1297	36	1	2	2	1	3	1	2	1	3	1	2	2	2	1	1	Alive or dead of other cause
1298	37	1	2	1	3	4	1	1	1	2	1	2	2	1	1	1	Alive or dead of other cause
1299	51	0	3	2	3	4	1	1	1	2	2	2	1	1	1	3	Alive or dead of other cause
1300	3	1	3	2	1	3	3	1	1	3	1	1	1	2	1	1	Alive or dead of other cause
1301	10	1	2	1	3	1	1	1	2	2	2	1	1	1	1	1	Dead (attributable to this cancer dx)
1302	22	1	3	1	3	1	1	1	2	2	2	1	1	2	2	2	Dead (attributable to this cancer dx)
1303	6	1	1	2	3	4	1	1	2	3	1	2	1	2	1	3	Alive or dead of other cause
1304	7	1	3	2	3	2	1	1	1	2	3	1	1	1	1	2	Dead (attributable to this cancer dx)
1305	27	1	2	2	3	1	1	1	2	2	3	1	2	2	1	2	Dead (attributable to this cancer dx)
1306	5	1	2	2	3	1	1	1	2	2	1	1	1	2	1	1	Dead (attributable to this cancer dx)
1307	1	1	3	1	1	1	3	1	2	1	1	1	1	2	1	2	Dead (attributable to this cancer dx)
1308	47	1	2	2	3	3	1	1	1	2	2	1	1	1	1	2	Dead (attributable to this cancer dx)
1309	0	1	2	2	3	4	1	1	2	2	3	1	1	1	1	2	Alive or dead of other cause
1312	37	1	2	1	3	1	1	1	2	2	1	1	1	2	1	2	Dead (attributable to this cancer dx)
1313	51	0	2	2	2	2	1	1	1	2	1	1	2	1	1	1	Alive or dead of other cause
1314	4	1	2	2	3	4	1	1	1	2	1	2	1	2	1	1	Dead (attributable to this cancer dx)
1315	41	1	3	2	3	1	2	1	2	1	2	1	1	1	1	1	Dead (attributable to this cancer dx)
1316	1	1	3	1	1	4	1	1	2	2	3	2	1	2	3	1	Dead (attributable to this cancer dx)
1317	5	1	2	1	3	3	1	1	1	3	1	1	1	1	1	3	Dead (attributable to this cancer dx)
1319	14	1	2	1	3	4	1	1	1	2	2	2	1	2	1	1	Dead (attributable to this cancer dx)
1320	51	0	2	1	1	1	3	1	2	1	1	1	1	2	3	1	Alive or dead of other cause
1321	2	1	2	2	2	4	2	1	2	1	2	2	1	2	1	1	Dead (attributable to this cancer dx)
1322	59	0	2	2	3	1	2	2	1	1	2	1	1	2	1	1	Alive or dead of other cause
1323	11	1	2	1	3	4	1	1	1	2	2	1	1	2	3	1	Dead (attributable to this cancer dx)
1324	11	1	2	1	2	4	3	1	2	3	2	1	1	2	3	1	Dead (attributable to this cancer dx)
1325	4	1	3	2	2	4	3	1	2	3	1	2	1	1	3	1	Dead (attributable to this cancer dx)
1326	13	1	2	1	1	4	1	1	1	2	3	2	1	1	1	2	Dead (attributable to this cancer dx)
1327	20	1	2	1	3	1	1	1	1	1	3	1	1	2	1	1	Dead (attributable to this cancer dx)
1328	54	0	2	2	3	1	3	3	1	2	2	1	1	1	1	3	Alive or dead of other cause
1329	1	1	2	2	3	4	1	1	2	2	3	2	1	2	1	1	Dead (attributable to this cancer dx)
1330	15	1	2	1	2	4	1	1	1	2	2	2	1	1	1	1	Dead (attributable to this cancer dx)
1331	9	1	2	2	1	2	3	1	2	3	2	1	1	1	3	3	Dead (attributable to this cancer dx)
1332	1	0	3	1	3	4	1	1	2	2	1	1	1	2	1	1	Alive or dead of other cause
1333	48	0	2	2	3	1	3	1	1	2	2	1	2	1	1	1	Alive or dead of other cause
1334	10	1	2	1	3	4	1	1	1	2	3	2	1	2	1	1	Dead (attributable to this cancer dx)
1335	2	1	3	1	3	1	1	1	1	2	3	1	1	1	3	1	Dead (attributable to this cancer dx)
1336	10	1	2	2	3	4	1	1	2	2	1	1	1	1	1	1	Dead (attributable to this cancer dx)
1337	55	0	2	2	1	1	2	2	1	2	1	1	1	2	1	1	Alive or dead of other cause
1338	48	0	2	2	1	2	3	2	1	3	1	1	1	1	1	1	Alive or dead of other cause
1339	10	1	3	1	3	1	1	1	2	2	3	1	1	2	1	2	Dead (attributable to this cancer dx)
1340	25	1	2	1	3	3	1	1	1	2	2	1	1	1	1	1	Dead (attributable to this cancer dx)
1341	22	1	2	2	2	1	2	2	1	2	3	1	1	2	1	2	Dead (attributable to this cancer dx)
1342	0	1	3	2	3	1	1	1	2	2	1	1	1	2	1	1	Dead (attributable to this cancer dx)
1343	16	1	2	2	1	1	2	2	1	1	3	1	1	1	1	1	Dead (attributable to this cancer dx)
1344	6	1	3	1	1	1	1	1	2	2	2	1	1	2	1	1	Dead (attributable to this cancer dx)
1345	46	1	2	2	1	3	1	1	1	2	2	1	1	1	1	1	Dead (attributable to this cancer dx)
1346	1	1	2	1	3	4	1	1	2	2	2	2	1	2	1	2	Dead (attributable to this cancer dx)
1347	0	1	2	2	3	4	1	1	2	2	1	1	1	2	1	3	Dead (attributable to this cancer dx)
1348	36	1	2	1	1	3	3	1	1	3	1	1	1	2	1	1	Dead (attributable to this cancer dx)
1349	33	0	2	2	1	1	2	1	2	1	2	1	1	1	3	1	Alive or dead of other cause
1350	5	1	2	2	3	4	1	1	1	2	1	2	1	2	1	1	Dead (attributable to this cancer dx)
1351	44	0	2	1	1	1	2	1	1	1	2	1	1	1	3	1	Alive or dead of other cause
1352	16	1	2	2	1	3	3	1	1	3	2	1	1	2	1	1	Dead (attributable to this cancer dx)
1353	20	1	2	1	1	3	3	2	1	3	1	1	1	2	3	2	Dead (attributable to this cancer dx)
1355	45	0	2	1	1	2	2	1	2	1	3	1	1	2	3	2	Alive or dead of other cause
1356	17	1	2	2	1	2	3	2	1	3	2	1	1	1	1	3	Dead (attributable to this cancer dx)
1357	57	1	3	2	1	2	2	1	2	1	1	1	1	1	1	1	Alive or dead of other cause
1358	0	1	3	2	2	1	1	1	2	2	3	1	1	2	1	1	Dead (attributable to this cancer dx)
1359	13	1	2	2	3	4	1	1	2	2	3	1	1	2	1	1	Dead (attributable to this cancer dx)
1360	7	1	2	2	3	1	1	1	2	2	1	1	1	2	1	1	Dead (attributable to this cancer dx)
1361	15	1	2	1	3	4	1	2	1	1	1	2	1	1	1	1	Dead (attributable to this cancer dx)
1362	1	1	2	2	3	1	2	1	2	1	2	1	1	2	1	1	Dead (attributable to this cancer dx)
1363	4	1	3	2	3	4	1	1	2	2	2	1	1	1	3	1	Dead (attributable to this cancer dx)
1364	18	1	2	2	3	3	1	1	1	2	1	1	1	2	1	1	Dead (attributable to this cancer dx)
1365	43	1	2	1	1	1	2	1	1	1	2	1	1	1	1	1	Dead (attributable to this cancer dx)
1367	0	1	2	2	1	2	1	1	2	2	3	1	1	2	1	1	Dead (attributable to this cancer dx)
1368	5	1	2	1	3	4	1	1	1	2	1	2	1	2	1	2	Dead (attributable to this cancer dx)
1369	8	1	2	1	3	4	1	1	2	2	2	2	1	2	1	1	Dead (attributable to this cancer dx)
1370	6	1	2	2	1	3	3	1	1	3	3	1	1	1	1	1	Dead (attributable to this cancer dx)
1371	5	1	2	2	3	4	1	1	1	2	2	1	1	1	1	3	Dead (attributable to this cancer dx)
1372	5	1	2	2	3	2	1	1	1	2	3	1	1	2	1	1	Dead (attributable to this cancer dx)
1373	3	1	3	2	3	3	1	1	2	2	1	1	1	2	1	2	Dead (attributable to this cancer dx)
1374	8	1	2	2	3	3	1	1	2	2	2	1	1	2	1	2	Dead (attributable to this cancer dx)
1375	13	1	2	2	3	4	1	1	1	3	2	1	1	2	1	1	Dead (attributable to this cancer dx)
1376	4	1	2	2	2	2	3	1	1	1	1	1	1	1	3	1	Dead (attributable to this cancer dx)
1377	2	1	2	1	3	1	1	1	2	2	1	1	1	2	1	2	Dead (attributable to this cancer dx)
1378	41	0	2	1	1	1	2	2	1	1	1	1	1	2	1	2	Alive or dead of other cause
1379	2	1	2	1	3	1	1	1	1	2	2	1	1	2	1	2	Dead (attributable to this cancer dx)
1380	15	1	2	1	3	1	1	1	2	2	2	1	1	2	1	2	Alive or dead of other cause
1381	38	0	2	1	2	1	2	1	1	1	3	1	1	1	1	1	Alive or dead of other cause
1383	38	0	2	2	1	3	2	1	1	3	1	1	1	2	1	1	Alive or dead of other cause
1385	0	1	3	1	3	4	1	1	2	2	2	2	1	1	3	2	Dead (attributable to this cancer dx)
1386	4	1	2	1	3	4	1	1	2	2	1	2	1	1	1	1	Dead (attributable to this cancer dx)
1387	38	0	2	1	1	3	3	1	1	3	2	1	1	1	3	1	Alive or dead of other cause
1388	0	1	2	2	2	2	2	1	2	1	2	1	1	1	1	1	Alive or dead of other cause
1389	27	1	2	2	1	1	2	1	2	1	2	1	1	2	1	3	Alive or dead of other cause
1390	37	0	2	2	1	1	2	1	2	1	1	1	1	1	1	1	Alive or dead of other cause
1391	10	1	3	2	2	4	1	1	1	2	2	1	1	1	3	1	Dead (attributable to this cancer dx)
1392	5	1	2	2	3	4	1	1	1	2	3	1	1	1	1	1	Dead (attributable to this cancer dx)
1393	15	1	2	2	2	3	1	1	1	3	2	1	1	1	1	2	Dead (attributable to this cancer dx)
1396	33	1	3	1	2	1	2	1	2	2	2	1	1	2	3	1	Dead (attributable to this cancer dx)
1397	23	1	2	2	2	1	3	1	2	1	2	1	1	2	1	1	Dead (attributable to this cancer dx)
1398	39	0	2	2	1	2	3	1	2	3	1	1	1	1	1	1	Alive or dead of other cause
1399	18	1	2	1	3	4	1	1	1	2	2	1	1	1	1	2	Dead (attributable to this cancer dx)
1400	37	0	2	2	2	3	2	2	2	1	2	1	1	2	1	3	Alive or dead of other cause
1401	37	0	2	2	1	1	2	1	2	1	1	1	1	2	1	1	Alive or dead of other cause
1403	7	1	3	2	3	1	1	1	1	2	1	1	1	1	1	1	Dead (attributable to this cancer dx)
1404	0	1	2	1	1	4	1	1	2	2	1	2	1	2	1	3	Dead (attributable to this cancer dx)
1405	24	0	3	2	2	1	3	1	2	1	1	1	1	2	1	1	Alive or dead of other cause
1406	8	1	2	2	3	4	1	1	2	2	1	1	1	2	1	3	Dead (attributable to this cancer dx)
1407	0	1	2	2	3	4	1	1	2	2	3	1	1	2	1	1	Dead (attributable to this cancer dx)
1408	35	0	2	2	2	1	3	1	2	1	3	1	1	2	1	1	Alive or dead of other cause
1409	10	1	2	1	1	3	3	1	1	1	1	1	1	1	1	3	Dead (attributable to this cancer dx)
1410	15	0	2	2	2	1	2	1	2	1	2	1	1	1	2	3	Alive or dead of other cause
1411	6	1	2	2	3	2	1	1	2	2	1	1	1	2	1	1	Dead (attributable to this cancer dx)
1412	14	1	2	2	2	2	2	1	1	3	2	1	1	1	1	1	Dead (attributable to this cancer dx)
1413	2	1	2	2	3	4	1	1	2	2	2	2	1	1	1	2	Dead (attributable to this cancer dx)
1414	7	1	2	2	1	2	3	1	2	1	2	1	1	2	3	2	Dead (attributable to this cancer dx)
1415	13	1	3	1	2	3	3	1	1	1	2	1	1	1	1	1	Dead (attributable to this cancer dx)
1416	10	1	2	2	3	4	1	1	1	3	2	1	1	1	2	3	Dead (attributable to this cancer dx)
1417	6	1	2	1	2	1	1	1	2	2	3	1	1	1	3	1	Alive or dead of other cause
1418	32	0	2	1	1	3	2	1	2	3	2	1	1	2	1	2	Alive or dead of other cause
1419	26	1	2	2	1	1	2	1	2	1	2	1	2	2	1	1	Alive or dead of other cause
1420	5	1	2	2	1	3	2	1	1	1	3	1	1	2	1	1	Dead (attributable to this cancer dx)
1421	11	1	3	1	2	4	2	1	1	2	2	2	1	2	1	3	Dead (attributable to this cancer dx)
1422	0	1	2	2	3	4	1	1	2	2	2	1	1	2	3	3	Alive or dead of other cause
1423	3	1	2	2	3	2	1	1	2	2	1	1	1	2	1	1	Dead (attributable to this cancer dx)
1424	8	1	1	2	3	3	1	1	2	2	1	1	1	2	1	1	Dead (attributable to this cancer dx)
1425	10	1	3	1	1	2	2	2	1	3	2	1	1	2	1	2	Dead (attributable to this cancer dx)
1426	16	0	2	2	1	3	2	1	2	3	1	1	1	2	1	1	Alive or dead of other cause
1427	19	1	1	1	2	2	2	1	2	3	1	1	1	2	1	1	Dead (attributable to this cancer dx)
1428	4	1	2	1	3	1	1	1	2	2	1	1	1	2	1	2	Dead (attributable to this cancer dx)
1429	28	1	2	2	2	2	3	1	2	1	2	1	1	1	1	1	Dead (attributable to this cancer dx)
1430	34	0	2	2	2	1	2	1	2	1	2	1	1	1	1	1	Alive or dead of other cause
1431	17	1	2	1	3	1	1	1	2	2	2	1	1	1	1	1	Dead (attributable to this cancer dx)
1432	6	1	3	1	3	4	1	1	1	2	1	2	1	2	3	2	Dead (attributable to this cancer dx)
1433	6	1	2	2	2	4	3	1	2	3	2	2	1	1	1	2	Dead (attributable to this cancer dx)
1434	32	0	2	2	1	1	2	1	1	1	1	1	1	1	1	1	Alive or dead of other cause
1435	2	1	2	1	3	4	1	1	2	2	2	1	1	2	1	2	Dead (attributable to this cancer dx)
1436	31	0	3	2	2	2	2	2	1	1	2	1	1	2	1	1	Alive or dead of other cause
1437	32	0	2	2	3	1	1	1	1	2	3	1	1	2	1	1	Alive or dead of other cause
1438	32	0	2	1	1	1	3	1	1	1	2	1	1	1	1	3	Alive or dead of other cause
1439	31	0	2	1	1	3	2	1	1	3	1	1	1	1	1	1	Alive or dead of other cause
1440	22	1	2	2	1	3	3	1	2	3	2	1	2	1	3	2	Dead (attributable to this cancer dx)
1441	30	0	2	2	2	1	2	1	1	1	1	1	1	1	3	1	Alive or dead of other cause
1442	12	1	3	2	1	3	2	1	1	3	2	1	1	2	1	1	Dead (attributable to this cancer dx)
1443	38	0	2	2	3	1	3	1	2	1	3	1	1	1	3	1	Alive or dead of other cause
1445	7	1	2	1	3	4	1	1	1	2	1	1	1	1	1	1	Dead (attributable to this cancer dx)
1446	12	1	2	2	1	4	2	1	1	2	2	1	1	2	1	1	Dead (attributable to this cancer dx)
1447	2	1	2	2	3	4	1	1	2	2	3	1	1	1	1	1	Dead (attributable to this cancer dx)
1448	27	0	2	2	1	1	3	1	2	1	1	1	1	1	1	1	Alive or dead of other cause
1449	28	0	2	1	1	1	3	1	1	1	2	1	1	1	1	2	Alive or dead of other cause
1450	22	0	3	1	1	1	3	1	2	1	1	1	1	2	1	3	Alive or dead of other cause
1451	2	1	3	2	1	1	2	1	2	2	2	1	1	2	1	1	Dead (attributable to this cancer dx)
1452	6	1	3	1	3	4	1	2	1	3	3	2	1	1	1	1	Dead (attributable to this cancer dx)
1453	3	1	2	1	3	3	1	1	1	2	3	1	1	1	3	1	Dead (attributable to this cancer dx)
1454	28	1	3	2	2	4	2	2	1	2	3	1	1	2	1	1	Dead (attributable to this cancer dx)
1455	36	0	2	2	2	3	3	1	1	3	1	1	1	1	1	3	Alive or dead of other cause
1456	1	1	1	1	1	4	3	1	2	3	3	2	1	2	1	2	Dead (attributable to this cancer dx)
1457	27	0	2	2	2	1	3	1	2	1	1	1	1	2	1	2	Alive or dead of other cause
1458	2	1	1	1	3	1	1	1	2	2	2	1	1	2	1	2	Dead (attributable to this cancer dx)
1459	5	1	2	2	1	1	2	1	1	1	2	1	1	2	1	1	Dead (attributable to this cancer dx)
1460	15	1	2	1	2	2	1	1	1	2	2	1	1	1	1	2	Dead (attributable to this cancer dx)
1461	28	0	3	1	3	4	1	1	1	2	3	1	1	1	1	1	Alive or dead of other cause
1462	28	0	2	1	3	3	3	1	2	2	2	1	1	2	1	2	Alive or dead of other cause
1463	2	1	2	1	3	1	1	1	2	2	2	1	1	2	1	2	Dead (attributable to this cancer dx)
1464	43	0	2	1	1	2	2	1	1	3	2	1	1	1	2	3	Alive or dead of other cause
1465	27	0	2	1	2	2	3	2	1	3	1	1	1	2	1	1	Alive or dead of other cause
1466	3	1	3	2	3	4	1	1	1	2	3	1	1	2	1	2	Dead (attributable to this cancer dx)
1467	21	1	2	1	3	1	1	1	2	2	2	1	1	1	1	1	Dead (attributable to this cancer dx)
1468	12	1	3	2	1	1	3	1	2	1	2	1	1	2	1	1	Dead (attributable to this cancer dx)
1469	21	1	2	2	2	1	2	1	2	1	2	1	1	2	1	2	Dead (attributable to this cancer dx)
1470	27	0	3	2	3	4	1	1	1	2	2	2	1	2	3	1	Alive or dead of other cause
1471	5	1	2	2	1	1	1	1	1	2	2	1	1	2	1	1	Dead (attributable to this cancer dx)
1472	2	1	2	1	1	1	1	1	2	2	1	1	1	2	1	1	Dead (attributable to this cancer dx)
1473	4	1	2	2	3	3	1	1	2	2	1	1	1	2	1	1	Dead (attributable to this cancer dx)
1474	5	1	2	1	3	4	1	1	1	2	3	2	1	1	3	1	Dead (attributable to this cancer dx)
1475	2	1	2	1	3	1	1	1	2	2	1	1	1	2	1	2	Dead (attributable to this cancer dx)
1476	4	1	2	1	3	4	1	1	2	2	1	1	1	2	1	1	Dead (attributable to this cancer dx)
1477	0	1	2	1	3	4	1	1	2	2	2	1	1	2	1	2	Dead (attributable to this cancer dx)
1478	27	0	2	1	2	2	2	1	2	3	1	1	1	1	1	1	Alive or dead of other cause
1479	22	1	2	1	1	2	2	2	1	3	2	1	1	1	1	3	Dead (attributable to this cancer dx)
1480	12	1	2	1	1	2	3	1	2	3	2	1	1	1	1	1	Dead (attributable to this cancer dx)
1481	14	1	2	2	3	4	1	1	1	1	1	1	2	2	1	2	Alive or dead of other cause
1483	23	0	2	2	2	3	3	1	1	3	1	1	1	2	1	1	Alive or dead of other cause
1484	1	1	3	1	3	2	1	1	2	3	2	1	1	1	3	2	Dead (attributable to this cancer dx)
1485	4	1	2	2	2	4	2	1	1	3	2	1	1	2	1	1	Dead (attributable to this cancer dx)
1486	23	1	2	2	1	2	3	1	1	3	2	1	1	2	1	1	Dead (attributable to this cancer dx)
1487	5	1	3	2	3	4	1	1	1	2	3	1	1	1	3	2	Dead (attributable to this cancer dx)
1488	24	0	3	2	2	1	3	1	2	1	1	1	1	2	1	1	Alive or dead of other cause
1489	12	1	2	1	3	4	1	2	1	2	3	1	1	1	1	2	Dead (attributable to this cancer dx)
1490	22	0	2	1	2	1	3	2	1	1	1	1	1	1	3	3	Alive or dead of other cause
1491	3	1	2	2	2	1	3	1	2	2	1	1	1	2	1	1	Dead (attributable to this cancer dx)
1492	3	1	2	2	3	4	1	1	2	2	2	1	1	1	2	3	Dead (attributable to this cancer dx)
1493	22	0	2	2	1	2	3	1	1	3	1	1	1	1	1	2	Alive or dead of other cause
1494	19	1	2	1	2	1	3	2	1	2	1	1	1	1	1	1	Dead (attributable to this cancer dx)
1495	12	1	2	2	2	4	2	2	1	1	2	2	1	1	1	1	Dead (attributable to this cancer dx)
1496	18	1	2	2	2	3	3	1	1	3	2	1	1	1	1	3	Dead (attributable to this cancer dx)
1497	21	1	2	1	3	4	1	1	1	1	3	1	1	1	1	1	Dead (attributable to this cancer dx)
1498	7	1	1	2	1	1	1	1	1	2	2	1	1	2	1	2	Dead (attributable to this cancer dx)
1499	24	0	2	2	3	4	1	1	1	2	1	2	1	1	1	1	Alive or dead of other cause
1500	21	0	2	2	2	3	3	1	1	3	3	1	1	2	1	1	Alive or dead of other cause
1502	22	1	3	2	3	3	1	1	1	2	3	1	1	1	1	1	Dead (attributable to this cancer dx)
1503	1	1	2	1	3	4	1	1	2	2	3	1	1	1	1	1	Dead (attributable to this cancer dx)
1504	4	1	2	2	2	4	1	1	1	2	3	2	1	1	1	1	Dead (attributable to this cancer dx)
1505	20	0	2	2	1	1	3	1	1	1	1	1	1	2	1	1	Alive or dead of other cause
1506	19	0	2	1	1	1	2	1	2	1	1	1	1	2	1	2	Alive or dead of other cause
1507	19	0	3	2	2	1	2	1	1	1	1	1	1	2	1	1	Alive or dead of other cause
1508	8	1	2	2	2	1	1	1	2	2	1	1	1	2	1	1	Dead (attributable to this cancer dx)
1509	12	1	2	2	1	2	2	1	2	1	1	1	1	1	2	3	Dead (attributable to this cancer dx)
1510	19	1	2	1	1	2	3	1	1	3	1	1	1	1	1	3	Dead (attributable to this cancer dx)
1511	13	1	2	1	1	1	2	1	2	1	1	1	1	2	1	1	Dead (attributable to this cancer dx)
1512	0	0	3	1	3	4	1	1	2	2	1	2	1	2	1	2	Alive or dead of other cause
1513	3	1	3	1	3	1	1	1	2	2	1	1	1	2	1	2	Dead (attributable to this cancer dx)
1514	20	0	3	2	2	2	3	2	1	3	2	1	1	1	1	1	Alive or dead of other cause
1515	2	1	2	2	3	3	1	1	2	2	3	2	1	1	1	1	Dead (attributable to this cancer dx)
1516	12	0	2	2	2	2	3	2	1	3	2	1	1	1	1	1	Alive or dead of other cause
1517	8	1	2	1	3	1	1	1	2	2	1	1	1	2	1	2	Dead (attributable to this cancer dx)
1518	2	1	2	2	3	1	1	1	2	2	1	1	1	1	3	1	Dead (attributable to this cancer dx)
1519	13	1	2	2	1	3	1	1	1	2	3	1	1	2	1	1	Dead (attributable to this cancer dx)
1520	18	0	2	1	2	3	1	1	2	2	1	1	1	2	1	3	Alive or dead of other cause
1521	0	1	2	1	3	1	1	1	2	2	2	1	1	2	3	2	Dead (attributable to this cancer dx)
1522	4	1	2	1	2	3	1	1	1	2	2	1	1	2	1	3	Dead (attributable to this cancer dx)
1523	0	1	2	2	3	4	1	1	2	2	2	1	1	2	1	2	Dead (attributable to this cancer dx)
1524	17	0	2	2	1	1	2	1	2	1	1	1	1	2	1	1	Alive or dead of other cause
1525	0	1	3	1	3	4	1	1	2	2	1	1	1	2	1	1	Dead (attributable to this cancer dx)
1526	1	1	3	2	1	4	1	1	2	2	1	2	2	2	1	1	Alive or dead of other cause
1527	0	1	3	1	2	3	2	1	2	3	2	1	1	1	3	1	Dead (attributable to this cancer dx)
1528	4	1	2	1	3	1	1	1	2	2	1	1	1	2	1	2	Dead (attributable to this cancer dx)
1529	0	1	2	1	3	4	1	1	2	2	1	1	1	2	3	3	Dead (attributable to this cancer dx)
1530	17	0	1	1	1	3	3	1	2	3	1	1	1	1	3	1	Alive or dead of other cause
1531	16	0	2	2	1	2	3	1	1	3	1	1	1	2	1	1	Alive or dead of other cause
1532	10	1	2	2	2	2	3	1	2	3	1	1	1	2	1	1	Dead (attributable to this cancer dx)
1533	3	1	2	2	3	1	2	1	2	2	1	1	1	2	3	1	Dead (attributable to this cancer dx)
1534	0	1	2	2	3	1	1	1	2	2	2	1	1	2	1	3	Dead (attributable to this cancer dx)
1535	15	0	2	2	2	1	3	1	1	1	1	1	1	2	1	1	Alive or dead of other cause
1536	6	1	2	1	3	4	1	1	1	2	1	1	1	2	1	3	Dead (attributable to this cancer dx)
1537	9	1	3	2	3	4	1	1	1	2	3	1	1	1	1	1	Dead (attributable to this cancer dx)
1538	10	1	3	2	3	1	1	1	2	2	2	1	1	2	1	1	Dead (attributable to this cancer dx)
1539	25	1	3	2	1	1	3	1	1	1	1	1	2	2	1	1	Alive or dead of other cause
1540	9	1	2	2	3	1	1	1	2	2	1	1	1	2	1	3	Dead (attributable to this cancer dx)
1541	15	0	2	2	3	1	1	1	1	2	2	1	1	2	1	3	Alive or dead of other cause
1542	1	1	3	1	2	3	2	1	2	3	2	1	1	2	1	1	Dead (attributable to this cancer dx)
1543	15	0	3	1	1	1	2	2	1	1	1	1	1	1	1	3	Alive or dead of other cause
1544	14	0	2	1	3	1	3	1	1	1	1	1	1	1	1	1	Alive or dead of other cause
1545	4	1	1	2	3	1	1	1	2	2	1	1	1	2	1	3	Dead (attributable to this cancer dx)
1546	15	0	2	1	1	2	2	2	1	1	2	1	1	1	3	1	Alive or dead of other cause
1547	17	0	2	1	3	2	2	2	1	3	1	1	1	1	1	2	Alive or dead of other cause
1548	14	0	2	2	1	1	2	2	1	1	2	1	1	1	1	1	Alive or dead of other cause
1550	14	0	3	2	2	1	3	1	2	1	1	1	2	1	1	1	Alive or dead of other cause
1551	13	0	2	1	3	4	1	1	1	2	2	2	1	1	3	1	Alive or dead of other cause
1552	3	1	2	2	3	4	1	1	2	2	1	1	1	1	1	2	Dead (attributable to this cancer dx)
1553	16	0	2	1	3	4	1	1	1	2	3	1	1	1	3	2	Alive or dead of other cause
1554	12	0	3	1	1	2	3	2	1	3	2	1	2	2	1	2	Alive or dead of other cause
1555	13	0	2	2	3	1	1	1	1	2	2	1	1	2	3	2	Alive or dead of other cause
1556	1	1	2	1	3	3	1	1	2	2	1	1	1	2	1	1	Dead (attributable to this cancer dx)
1557	13	0	2	1	1	4	2	1	2	3	2	1	1	2	1	2	Alive or dead of other cause
1558	12	0	2	2	1	2	3	1	1	3	2	1	1	2	1	1	Alive or dead of other cause
1559	6	1	2	2	3	3	1	1	2	2	2	1	1	1	3	3	Dead (attributable to this cancer dx)
1560	15	0	2	1	2	4	1	2	1	2	1	2	1	2	1	1	Alive or dead of other cause
1561	1	1	2	1	3	4	1	1	1	2	1	2	1	1	1	1	Dead (attributable to this cancer dx)
1562	12	0	3	2	2	2	3	2	1	3	1	1	1	2	1	1	Alive or dead of other cause
1563	2	1	2	2	1	4	1	1	2	2	1	2	1	2	1	1	Dead (attributable to this cancer dx)
1564	15	0	2	2	2	1	1	1	2	2	2	1	1	2	1	1	Alive or dead of other cause
1565	6	1	2	1	2	4	2	1	1	3	2	2	1	2	1	2	Dead (attributable to this cancer dx)
1566	12	0	2	2	1	3	3	2	1	3	2	1	1	1	1	1	Alive or dead of other cause
1567	17	0	2	2	1	1	2	1	2	1	1	1	1	2	1	1	Alive or dead of other cause
1568	13	1	2	2	3	3	2	2	1	3	1	1	1	2	1	1	Dead (attributable to this cancer dx)
1569	16	1	2	1	2	3	2	2	2	3	2	1	1	2	1	1	Dead (attributable to this cancer dx)
1570	2	1	2	1	3	4	1	1	2	2	2	2	1	1	3	3	Dead (attributable to this cancer dx)
1571	0	1	2	2	3	4	1	1	2	3	3	1	1	2	1	1	Dead (attributable to this cancer dx)
1572	16	1	2	1	2	3	2	2	1	3	2	1	1	2	1	1	Dead (attributable to this cancer dx)
1573	2	1	2	2	1	4	2	1	2	3	2	1	1	2	1	1	Dead (attributable to this cancer dx)
1585	38	1	2	1	2	2	3	1	2	3	1	1	1	2	1	2	Dead (attributable to this cancer dx)
1587	79	0	2	2	3	3	1	1	1	2	2	1	1	1	1	1	Alive or dead of other cause
1588	2	1	2	1	3	4	1	1	2	2	1	2	1	2	1	1	Dead (attributable to this cancer dx)
1589	77	0	2	2	1	1	3	1	2	1	1	1	1	1	1	1	Alive or dead of other cause
1590	8	1	2	2	3	2	1	1	1	2	2	1	1	2	1	1	Dead (attributable to this cancer dx)
1591	24	1	2	1	1	1	3	2	1	1	2	1	1	1	3	1	Dead (attributable to this cancer dx)
1593	74	0	2	1	1	2	3	1	2	1	1	1	1	1	1	1	Alive or dead of other cause
1595	2	1	2	2	3	4	1	1	2	2	3	1	1	2	3	2	Dead (attributable to this cancer dx)
1596	13	1	2	1	1	2	3	1	1	3	2	1	1	1	1	2	Dead (attributable to this cancer dx)
1597	67	0	2	1	2	2	3	2	1	1	1	1	1	1	1	1	Alive or dead of other cause
1598	5	1	2	2	2	3	2	2	1	3	2	1	1	1	1	1	Dead (attributable to this cancer dx)
1599	2	1	2	1	3	4	1	1	2	2	2	2	1	1	3	1	Dead (attributable to this cancer dx)
1600	65	0	2	2	1	3	3	1	2	1	1	1	1	1	1	1	Alive or dead of other cause
1601	6	1	2	1	2	3	3	2	1	3	3	1	1	1	1	1	Dead (attributable to this cancer dx)
1602	64	0	2	1	1	1	2	1	1	1	3	1	1	2	1	2	Alive or dead of other cause
1603	6	1	2	1	2	2	2	2	1	3	1	1	1	2	1	1	Dead (attributable to this cancer dx)
1604	1	1	2	2	3	4	1	1	2	2	3	2	1	2	1	2	Dead (attributable to this cancer dx)
1605	3	1	2	2	2	2	1	1	2	2	1	2	1	2	1	2	Dead (attributable to this cancer dx)
1606	34	1	2	1	3	4	1	2	1	1	2	2	1	1	2	1	Dead (attributable to this cancer dx)
1607	9	1	2	1	2	3	3	1	2	3	2	1	1	2	1	2	Dead (attributable to this cancer dx)
1608	2	1	2	2	1	4	1	1	2	2	3	2	1	2	1	1	Dead (attributable to this cancer dx)
1609	7	1	2	2	3	3	1	1	1	2	2	1	1	2	1	1	Dead (attributable to this cancer dx)
1610	12	1	2	1	3	4	1	1	1	2	2	1	1	2	1	1	Dead (attributable to this cancer dx)
1612	1	1	2	1	3	1	1	1	2	2	2	1	1	2	1	1	Dead (attributable to this cancer dx)
1613	1	1	2	1	3	1	1	1	2	2	1	1	1	2	3	1	Dead (attributable to this cancer dx)
1614	0	1	2	2	1	4	3	1	2	3	2	2	1	1	2	2	Dead (attributable to this cancer dx)
1615	14	1	2	2	3	4	1	1	1	2	1	2	1	2	1	1	Dead (attributable to this cancer dx)
1617	1	1	2	2	3	4	1	1	2	2	2	1	1	1	2	3	Dead (attributable to this cancer dx)
1619	14	1	2	2	3	4	1	1	1	2	1	1	1	2	1	1	Dead (attributable to this cancer dx)
1620	27	1	2	1	2	2	2	1	1	3	1	1	2	1	1	2	Alive or dead of other cause
1621	1	1	2	2	3	2	1	1	2	2	1	1	1	2	3	1	Alive or dead of other cause
1622	27	1	2	2	1	2	3	2	1	3	2	1	1	1	1	1	Dead (attributable to this cancer dx)
1623	0	1	2	1	3	4	1	1	1	2	1	2	1	2	1	2	Dead (attributable to this cancer dx)
1626	21	1	2	2	2	2	3	2	1	1	1	1	1	2	1	2	Dead (attributable to this cancer dx)
1627	6	1	2	1	1	2	3	1	2	3	2	1	1	2	1	2	Dead (attributable to this cancer dx)
1628	7	1	2	1	3	4	1	1	1	2	1	1	1	2	1	1	Dead (attributable to this cancer dx)
1629	16	1	2	1	3	1	1	1	1	2	2	1	2	1	1	2	Alive or dead of other cause
1631	6	1	2	2	2	2	1	1	1	2	3	2	1	1	1	3	Dead (attributable to this cancer dx)
1632	26	1	2	2	2	4	1	1	1	2	1	2	1	1	1	1	Dead (attributable to this cancer dx)
1633	27	0	2	2	1	2	3	1	2	3	2	1	1	1	3	2	Alive or dead of other cause
1634	25	1	2	2	1	1	3	2	1	2	1	1	1	1	1	1	Dead (attributable to this cancer dx)
1635	32	0	2	1	1	1	1	1	1	2	3	1	1	1	1	1	Alive or dead of other cause
1636	9	1	2	1	3	3	1	1	1	2	2	1	1	1	3	1	Dead (attributable to this cancer dx)
1637	9	1	2	1	3	4	1	1	1	2	1	2	1	2	1	1	Dead (attributable to this cancer dx)
1638	1	1	2	1	2	1	2	1	1	2	1	1	1	2	1	2	Dead (attributable to this cancer dx)
1639	8	1	2	1	2	2	2	1	1	3	2	1	1	1	1	1	Dead (attributable to this cancer dx)
1640	23	0	2	1	1	1	2	2	1	2	2	1	1	1	1	1	Alive or dead of other cause
1641	29	0	2	2	1	2	3	2	1	3	1	1	1	2	1	1	Alive or dead of other cause
1643	1	1	2	2	3	1	1	1	2	2	2	1	1	1	3	1	Dead (attributable to this cancer dx)
1644	0	1	2	1	3	4	1	1	2	2	3	1	1	2	1	2	Dead (attributable to this cancer dx)
1645	19	0	2	1	2	2	3	2	1	3	2	1	1	1	1	1	Alive or dead of other cause
1646	0	1	2	2	3	4	1	1	2	2	3	1	1	2	3	2	Dead (attributable to this cancer dx)
1647	0	1	2	2	3	1	1	1	2	2	2	1	1	2	1	2	Dead (attributable to this cancer dx)
1648	16	1	2	2	3	1	1	1	1	2	1	1	1	2	1	1	Dead (attributable to this cancer dx)
1650	12	1	2	1	3	3	1	1	1	2	2	2	1	2	1	2	Dead (attributable to this cancer dx)
1651	2	1	2	1	1	1	1	1	2	2	3	1	1	1	1	2	Dead (attributable to this cancer dx)
1652	2	1	1	1	3	2	1	1	2	2	1	1	1	2	1	2	Dead (attributable to this cancer dx)
1653	17	0	2	2	1	3	3	1	1	3	2	1	1	1	1	1	Alive or dead of other cause
1654	13	0	2	2	1	2	2	2	1	3	2	1	1	2	1	2	Alive or dead of other cause
1655	9	1	2	2	3	3	1	1	1	2	1	2	1	1	1	2	Dead (attributable to this cancer dx)
1656	14	0	2	1	2	4	1	1	1	3	2	1	1	2	1	1	Alive or dead of other cause
1657	7	1	2	2	3	4	1	1	1	2	2	1	1	2	1	1	Dead (attributable to this cancer dx)
1666	2	1	2	1	1	3	3	1	2	1	1	1	1	2	1	2	Dead (attributable to this cancer dx)
1667	67	1	2	2	1	1	2	1	2	1	3	1	1	1	1	1	Alive or dead of other cause
1668	72	0	2	2	3	2	3	1	2	3	2	1	2	1	1	1	Alive or dead of other cause
1669	22	1	2	1	1	2	3	1	2	1	1	1	1	1	1	1	Dead (attributable to this cancer dx)
1670	3	1	2	1	3	4	1	1	1	2	2	2	1	2	1	1	Dead (attributable to this cancer dx)
1671	3	1	2	1	2	3	3	1	2	1	2	2	1	2	1	1	Dead (attributable to this cancer dx)
1672	66	0	2	1	1	1	2	1	2	1	1	1	1	2	1	1	Alive or dead of other cause
1673	24	1	2	2	2	2	3	2	1	3	1	1	1	1	1	1	Dead (attributable to this cancer dx)
1674	3	1	2	1	2	4	1	1	2	2	2	2	1	2	1	2	Dead (attributable to this cancer dx)
1675	3	1	1	2	1	4	1	1	1	2	1	2	1	1	1	1	Dead (attributable to this cancer dx)
1676	33	1	2	2	1	1	2	1	2	1	1	1	1	2	1	1	Dead (attributable to this cancer dx)
1677	3	1	2	1	2	4	1	1	1	3	2	1	1	1	1	3	Dead (attributable to this cancer dx)
1678	6	1	2	2	3	4	1	1	2	2	1	1	1	1	1	2	Dead (attributable to this cancer dx)
1679	66	0	3	2	1	1	3	2	1	1	2	1	1	1	1	1	Alive or dead of other cause
1680	7	1	2	1	1	3	1	1	2	2	2	1	1	2	1	2	Alive or dead of other cause
1681	10	1	2	2	3	1	1	1	2	2	1	1	1	2	1	1	Dead (attributable to this cancer dx)
1682	66	0	2	1	1	4	2	2	1	1	2	2	1	1	1	1	Alive or dead of other cause
1683	0	1	2	2	1	2	3	1	2	1	1	1	1	1	2	3	Dead (attributable to this cancer dx)
1684	12	1	2	2	3	4	1	1	1	2	3	2	1	2	1	3	Dead (attributable to this cancer dx)
1685	7	1	2	1	3	1	1	1	2	2	2	1	1	2	1	2	Dead (attributable to this cancer dx)
1686	11	1	2	1	2	2	3	2	2	1	2	1	1	2	1	1	Dead (attributable to this cancer dx)
1687	9	1	2	1	1	3	2	1	2	1	1	1	1	2	1	1	Dead (attributable to this cancer dx)
1688	10	1	1	2	2	1	2	2	1	2	2	1	1	2	1	3	Dead (attributable to this cancer dx)
1689	34	1	2	2	3	4	2	1	2	1	2	1	1	2	1	1	Dead (attributable to this cancer dx)
1690	8	1	1	1	3	1	1	1	2	2	2	1	1	1	1	2	Dead (attributable to this cancer dx)
1691	8	1	1	2	3	1	1	1	2	2	2	1	1	1	1	1	Dead (attributable to this cancer dx)
1692	12	1	2	2	1	2	3	1	1	3	1	1	1	1	1	1	Dead (attributable to this cancer dx)
1693	45	0	2	1	1	2	3	2	1	3	2	1	1	1	1	1	Alive or dead of other cause
1694	21	1	2	2	3	3	1	1	1	2	2	2	1	1	1	1	Dead (attributable to this cancer dx)
1695	2	0	1	2	1	1	2	1	2	1	2	1	1	2	1	2	Alive or dead of other cause
1696	2	1	2	1	2	3	3	1	2	3	2	1	1	2	1	1	Dead (attributable to this cancer dx)
1697	17	1	2	2	1	1	3	1	2	1	2	1	1	2	1	1	Dead (attributable to this cancer dx)
1698	1	1	1	1	3	4	1	1	2	2	1	2	1	2	3	2	Dead (attributable to this cancer dx)
1699	16	1	2	1	3	4	1	1	2	2	1	2	1	2	1	1	Dead (attributable to this cancer dx)
1700	7	1	1	1	3	4	1	1	1	2	2	1	1	1	1	2	Dead (attributable to this cancer dx)
1701	32	1	2	2	1	1	3	1	2	1	2	1	1	2	1	3	Dead (attributable to this cancer dx)
1702	8	1	2	2	2	2	3	1	2	1	1	1	1	2	1	1	Dead (attributable to this cancer dx)
1703	7	1	3	2	2	1	2	1	2	1	1	1	1	2	1	3	Dead (attributable to this cancer dx)
1704	8	1	2	1	2	2	2	1	1	3	2	1	1	1	1	1	Dead (attributable to this cancer dx)
1705	3	1	2	1	3	3	1	1	2	3	2	1	1	2	1	1	Dead (attributable to this cancer dx)
1706	18	1	2	2	3	1	1	1	2	2	1	1	1	2	1	1	Dead (attributable to this cancer dx)
1707	22	1	2	2	3	1	1	1	1	2	2	1	1	1	1	1	Dead (attributable to this cancer dx)
1708	0	1	2	1	2	4	1	1	2	2	3	2	1	2	1	2	Dead (attributable to this cancer dx)
1709	46	1	2	2	1	1	2	1	2	1	1	1	1	2	1	1	Dead (attributable to this cancer dx)
1710	7	1	2	1	1	1	1	1	2	2	2	1	1	2	1	2	Dead (attributable to this cancer dx)
1711	3	1	2	1	3	1	1	1	2	2	2	1	1	2	1	2	Alive or dead of other cause
1712	11	1	2	2	1	1	3	1	2	1	2	1	1	2	1	1	Alive or dead of other cause
1713	28	1	2	2	2	1	2	1	2	1	1	1	1	1	1	1	Alive or dead of other cause
1714	3	1	2	1	2	2	2	1	2	3	2	1	2	1	1	2	Alive or dead of other cause
1715	9	1	2	1	3	4	1	1	1	1	1	1	1	2	1	1	Dead (attributable to this cancer dx)
1716	0	1	2	2	3	3	1	1	2	3	3	1	1	2	1	2	Dead (attributable to this cancer dx)
1717	1	1	1	1	3	4	1	1	2	2	3	1	1	1	3	3	Dead (attributable to this cancer dx)
1718	1	1	1	2	3	4	1	1	2	2	3	2	1	1	3	3	Dead (attributable to this cancer dx)
1720	5	1	3	1	3	2	1	1	2	1	2	1	1	2	3	1	Dead (attributable to this cancer dx)
1721	4	1	2	1	1	1	2	1	2	1	2	1	1	1	1	1	Dead (attributable to this cancer dx)
1722	27	0	1	1	1	2	3	2	1	1	1	1	1	2	3	2	Alive or dead of other cause
1723	15	1	1	1	1	2	2	2	1	3	1	1	2	1	3	1	Alive or dead of other cause
1724	6	1	2	2	3	1	1	1	2	2	1	1	1	2	3	3	Alive or dead of other cause
1726	22	1	2	2	3	3	1	1	2	2	2	2	1	2	1	1	Dead (attributable to this cancer dx)
1727	0	1	2	2	3	4	1	1	2	2	2	1	1	2	1	2	Dead (attributable to this cancer dx)
1729	3	1	2	1	3	4	1	1	2	2	1	2	1	1	1	2	Dead (attributable to this cancer dx)
1730	27	1	2	1	3	1	2	3	1	1	1	1	1	2	1	1	Alive or dead of other cause
1731	24	0	1	1	3	1	1	1	1	1	2	1	1	1	1	3	Alive or dead of other cause
1732	14	1	2	2	3	1	1	1	2	2	1	1	1	2	1	3	Dead (attributable to this cancer dx)
1733	7	1	1	2	3	4	1	1	1	2	2	1	1	1	3	1	Dead (attributable to this cancer dx)
1734	18	0	1	2	2	4	3	1	1	3	1	1	1	1	1	1	Alive or dead of other cause
1735	17	0	2	2	1	1	2	2	1	1	1	1	1	1	1	1	Alive or dead of other cause
1736	1	1	1	2	3	3	1	1	2	2	3	1	1	1	3	1	Alive or dead of other cause
1737	10	1	2	1	3	4	1	1	1	2	2	1	1	1	1	2	Dead (attributable to this cancer dx)
1738	8	1	2	1	3	4	1	1	1	2	1	1	1	1	1	1	Dead (attributable to this cancer dx)
1739	0	1	2	2	3	4	1	1	2	2	2	2	1	1	1	1	Dead (attributable to this cancer dx)
1740	1	1	2	2	2	2	2	1	2	1	1	1	1	2	1	1	Dead (attributable to this cancer dx)
1741	0	1	2	2	1	3	2	1	2	3	1	1	1	1	1	1	Dead (attributable to this cancer dx)
1742	3	1	2	2	3	4	1	1	1	3	2	2	1	1	1	1	Dead (attributable to this cancer dx)
1743	2	1	3	2	3	4	1	1	2	2	2	1	1	2	1	1	Alive or dead of other cause
1744	13	0	3	2	2	2	3	1	1	3	2	1	1	2	1	1	Alive or dead of other cause
1745	6	1	2	2	3	4	1	1	2	2	2	1	1	1	3	2	Dead (attributable to this cancer dx)
1746	12	0	1	2	2	2	3	2	1	3	2	1	1	2	1	1	Alive or dead of other cause
1747	1	1	2	2	2	4	1	1	1	2	3	1	1	1	1	2	Dead (attributable to this cancer dx)
1748	2	1	2	2	3	4	1	1	2	2	2	1	1	2	1	2	Dead (attributable to this cancer dx)
1749	4	1	1	1	1	4	1	1	2	2	3	1	1	2	3	1	Dead (attributable to this cancer dx)
1776	23	1	2	2	1	1	2	2	1	2	2	1	1	1	1	1	Dead (attributable to this cancer dx)
1777	26	0	2	2	3	4	1	1	2	2	2	1	1	1	2	2	Alive or dead of other cause
1778	9	1	2	1	3	2	1	1	2	2	2	2	1	2	1	2	Dead (attributable to this cancer dx)
1779	71	1	1	1	1	1	2	1	2	1	1	1	1	1	1	1	Dead (attributable to this cancer dx)
1780	15	1	1	1	3	3	1	1	1	2	3	1	1	1	1	1	Dead (attributable to this cancer dx)
1781	39	1	3	2	2	1	2	2	1	1	2	1	1	1	2	1	Dead (attributable to this cancer dx)
1785	53	1	2	1	1	4	2	2	1	3	2	1	1	2	1	3	Dead (attributable to this cancer dx)
1786	18	1	2	1	3	1	2	1	2	2	2	1	1	1	1	1	Dead (attributable to this cancer dx)
1788	6	1	2	2	3	3	1	1	1	2	1	1	1	2	1	2	Dead (attributable to this cancer dx)
1789	26	1	2	2	1	2	2	2	1	1	2	1	1	1	1	3	Dead (attributable to this cancer dx)
1790	74	0	2	2	2	1	2	2	1	1	1	1	1	2	1	1	Alive or dead of other cause
1791	24	1	2	1	1	1	1	1	2	2	2	1	1	2	1	1	Dead (attributable to this cancer dx)
1792	0	1	2	1	1	4	1	1	2	2	2	2	1	2	1	2	Dead (attributable to this cancer dx)
1794	1	1	2	2	3	4	1	1	2	2	2	1	1	2	1	1	Dead (attributable to this cancer dx)
1795	7	0	2	1	2	2	3	1	2	3	2	1	1	2	1	1	Alive or dead of other cause
1796	1	1	3	2	2	2	3	1	2	3	2	1	2	2	1	1	Alive or dead of other cause
1797	3	1	2	1	3	4	1	1	1	2	2	2	1	2	1	1	Alive or dead of other cause
1798	5	1	3	2	1	3	3	1	2	3	3	1	1	2	1	1	Dead (attributable to this cancer dx)
1799	80	0	2	1	2	1	2	1	2	1	2	1	1	2	1	3	Alive or dead of other cause
1800	18	1	2	2	1	2	2	2	1	3	1	1	1	2	1	1	Dead (attributable to this cancer dx)
1802	73	0	2	1	1	2	2	2	1	3	1	1	2	1	1	2	Alive or dead of other cause
1803	2	1	2	2	2	4	1	1	2	2	1	1	1	1	2	3	Dead (attributable to this cancer dx)
1804	3	1	2	2	2	2	2	1	2	1	2	1	1	2	1	2	Dead (attributable to this cancer dx)
1806	75	0	2	2	1	1	2	2	1	2	2	1	1	2	1	1	Alive or dead of other cause
1807	3	1	1	2	3	1	1	1	2	2	1	1	1	1	1	3	Dead (attributable to this cancer dx)
1808	1	0	2	1	2	4	1	1	2	2	2	1	1	1	2	2	Alive or dead of other cause
1809	15	1	3	2	3	4	1	1	1	2	3	2	1	1	1	2	Dead (attributable to this cancer dx)
1810	18	1	2	1	1	3	3	1	2	3	2	1	1	1	1	1	Dead (attributable to this cancer dx)
1812	68	0	2	1	2	4	2	1	1	2	3	1	1	2	1	1	Alive or dead of other cause
1813	64	0	2	1	2	2	2	2	1	3	2	1	1	1	1	1	Alive or dead of other cause
1814	4	1	2	2	2	4	3	1	1	3	2	1	1	1	1	1	Dead (attributable to this cancer dx)
1815	21	1	2	1	1	3	1	1	1	2	1	2	1	2	1	2	Dead (attributable to this cancer dx)
1816	25	1	2	1	2	2	3	1	2	1	1	1	1	1	1	1	Dead (attributable to this cancer dx)
1817	66	0	2	1	1	2	2	1	2	1	1	1	1	1	1	2	Alive or dead of other cause
1818	1	1	2	2	2	2	2	1	2	1	1	1	1	2	1	2	Alive or dead of other cause
1819	54	1	2	2	1	1	2	1	2	1	1	1	1	2	1	1	Dead (attributable to this cancer dx)
1820	9	1	2	2	2	2	2	1	1	1	3	1	1	1	1	1	Dead (attributable to this cancer dx)
1821	65	0	2	1	1	2	2	2	2	1	1	1	1	2	1	1	Alive or dead of other cause
1824	6	0	2	2	3	3	1	1	1	2	2	1	1	1	2	3	Alive or dead of other cause
1825	1	1	2	2	3	4	1	1	1	2	3	1	1	2	1	2	Dead (attributable to this cancer dx)
1826	45	1	2	1	3	4	3	1	1	3	2	2	1	1	1	2	Dead (attributable to this cancer dx)
1827	3	1	3	1	1	4	2	1	2	1	2	2	1	1	1	3	Dead (attributable to this cancer dx)
1828	36	1	2	2	1	2	2	1	1	3	1	1	2	2	1	1	Alive or dead of other cause
1829	0	1	2	2	1	4	2	1	2	3	2	2	1	1	1	3	Dead (attributable to this cancer dx)
1830	27	1	2	1	3	3	2	1	2	1	3	1	1	2	2	1	Dead (attributable to this cancer dx)
1831	11	1	1	2	3	4	1	1	2	2	2	2	1	2	1	2	Dead (attributable to this cancer dx)
1832	1	1	1	1	3	4	1	1	2	2	2	2	1	2	1	2	Dead (attributable to this cancer dx)
1833	12	1	1	1	1	3	1	1	1	2	1	1	1	2	1	3	Dead (attributable to this cancer dx)
1836	22	1	2	2	3	3	1	1	1	2	2	1	1	2	1	1	Dead (attributable to this cancer dx)
1837	1	1	2	2	3	4	2	1	2	1	1	2	1	1	1	1	Dead (attributable to this cancer dx)
1838	53	1	1	1	3	1	1	1	2	2	1	1	1	1	1	1	Dead (attributable to this cancer dx)
1839	3	1	2	1	3	4	1	1	1	2	2	1	1	2	1	2	Dead (attributable to this cancer dx)
1840	8	1	3	1	2	1	2	1	2	1	2	1	1	2	1	1	Dead (attributable to this cancer dx)
1841	15	1	2	2	2	4	1	1	1	3	3	1	1	1	1	1	Dead (attributable to this cancer dx)
1842	5	1	2	1	2	4	2	1	1	1	1	1	1	2	1	2	Dead (attributable to this cancer dx)
1844	0	1	2	2	2	2	3	1	2	3	2	1	1	2	1	1	Dead (attributable to this cancer dx)
1845	10	1	2	2	2	2	2	2	1	3	2	2	1	2	1	1	Dead (attributable to this cancer dx)
1846	9	1	2	2	3	4	1	1	1	2	1	2	1	1	1	1	Dead (attributable to this cancer dx)
1847	13	1	3	1	3	1	1	1	2	2	1	1	1	2	3	3	Dead (attributable to this cancer dx)
1848	1	1	2	1	3	4	1	1	2	2	3	1	1	1	1	3	Dead (attributable to this cancer dx)
1849	20	1	3	1	2	1	2	1	1	1	1	1	1	2	3	1	Dead (attributable to this cancer dx)
1850	3	1	3	2	3	1	1	1	1	2	1	1	1	2	1	1	Alive or dead of other cause
1851	27	1	2	2	2	1	3	1	2	1	1	1	1	2	1	2	Dead (attributable to this cancer dx)
1853	1	1	2	2	3	4	1	1	2	2	2	1	1	2	1	2	Dead (attributable to this cancer dx)
1854	8	1	3	2	3	1	1	1	1	2	2	1	1	2	1	1	Dead (attributable to this cancer dx)
1855	55	0	2	1	2	2	2	2	1	3	1	1	1	1	1	1	Alive or dead of other cause
1857	0	1	2	1	3	2	2	1	2	3	2	1	1	1	1	3	Dead (attributable to this cancer dx)
1858	12	1	2	1	3	3	1	1	1	2	3	2	1	2	1	2	Alive or dead of other cause
1859	31	1	2	1	1	4	2	1	2	3	1	2	1	2	1	1	Dead (attributable to this cancer dx)
1860	31	1	2	2	1	1	2	2	1	1	1	1	1	2	1	1	Dead (attributable to this cancer dx)
1861	11	1	2	1	3	1	1	1	1	1	1	1	1	2	1	1	Dead (attributable to this cancer dx)
1862	2	1	2	1	2	4	1	1	2	2	2	2	1	2	1	2	Dead (attributable to this cancer dx)
1863	1	1	3	2	1	3	2	1	2	3	1	2	1	2	1	1	Alive or dead of other cause
1864	31	1	2	1	2	2	2	2	1	3	1	1	1	1	1	1	Dead (attributable to this cancer dx)
1866	10	1	2	1	1	2	2	1	2	3	1	1	1	2	1	1	Dead (attributable to this cancer dx)
1868	12	1	2	2	1	2	3	2	1	3	2	1	1	1	2	3	Dead (attributable to this cancer dx)
1869	1	1	2	2	1	1	2	1	2	2	2	1	1	2	1	2	Alive or dead of other cause
1870	22	1	2	1	2	4	2	1	1	3	3	2	1	1	1	3	Dead (attributable to this cancer dx)
1871	56	0	2	2	2	4	2	2	1	3	2	1	1	1	1	1	Alive or dead of other cause
1872	12	1	2	2	2	3	2	1	1	3	2	1	1	2	1	1	Dead (attributable to this cancer dx)
1873	20	1	2	2	1	2	2	2	1	3	1	1	1	1	1	1	Dead (attributable to this cancer dx)
1874	44	0	2	2	3	3	2	2	1	3	2	1	1	1	1	1	Alive or dead of other cause
1875	44	0	2	1	1	1	2	1	2	1	1	1	2	2	1	1	Alive or dead of other cause
1876	3	1	2	1	3	1	1	1	1	2	2	1	1	2	1	2	Dead (attributable to this cancer dx)
1877	20	1	1	2	1	2	2	2	1	3	1	1	1	1	2	3	Dead (attributable to this cancer dx)
1878	42	1	2	1	1	2	2	2	1	3	2	1	1	1	1	1	Dead (attributable to this cancer dx)
1879	6	1	2	1	1	3	3	1	1	3	2	2	1	1	1	3	Alive or dead of other cause
1880	25	1	3	2	3	4	2	1	1	3	2	1	1	1	1	1	Dead (attributable to this cancer dx)
1881	34	1	2	1	1	1	2	2	2	1	1	1	1	2	1	3	Dead (attributable to this cancer dx)
1882	53	0	3	2	2	2	3	1	2	3	2	1	1	2	1	1	Alive or dead of other cause
1883	28	1	2	2	1	3	3	2	1	3	2	2	2	1	1	1	Alive or dead of other cause
1884	29	1	2	2	2	2	2	2	1	3	2	1	1	1	1	1	Dead (attributable to this cancer dx)
1885	3	1	2	2	2	2	2	1	1	3	2	1	1	2	1	1	Alive or dead of other cause
1886	34	1	2	2	3	2	3	1	2	3	2	1	1	2	1	3	Dead (attributable to this cancer dx)
1887	41	0	2	1	2	1	3	1	2	1	1	1	1	2	1	1	Alive or dead of other cause
1889	16	1	3	2	1	2	3	1	1	3	2	1	1	2	1	2	Dead (attributable to this cancer dx)
1890	42	0	2	2	1	2	2	2	1	1	1	1	1	1	3	1	Alive or dead of other cause
1891	38	0	2	2	2	1	2	1	2	2	1	1	1	2	1	1	Alive or dead of other cause
1892	4	1	2	2	3	1	1	1	2	2	1	1	1	2	1	3	Alive or dead of other cause
1893	16	1	1	2	3	1	2	1	2	1	1	1	1	1	2	3	Dead (attributable to this cancer dx)
1894	1	1	2	1	3	4	1	1	1	2	1	2	1	1	1	2	Dead (attributable to this cancer dx)
1896	14	1	2	1	2	4	2	2	1	3	2	1	1	1	1	1	Dead (attributable to this cancer dx)
1897	10	1	2	1	1	2	2	1	1	3	1	1	1	1	1	1	Dead (attributable to this cancer dx)
1898	28	1	1	1	1	2	2	1	1	3	3	1	1	2	1	3	Dead (attributable to this cancer dx)
1899	14	1	2	1	3	4	1	1	1	2	2	1	1	2	1	1	Dead (attributable to this cancer dx)
1900	37	0	2	1	1	2	2	1	2	1	1	1	1	2	1	1	Alive or dead of other cause
1901	37	0	2	2	1	2	2	1	1	3	1	1	1	1	1	1	Alive or dead of other cause
1903	36	0	2	2	2	2	2	2	1	1	1	1	1	2	1	1	Alive or dead of other cause
1904	73	1	2	1	1	1	3	1	1	1	2	1	1	2	1	1	Dead (attributable to this cancer dx)
1905	8	1	2	2	2	2	2	1	2	3	2	1	1	2	1	2	Alive or dead of other cause
1906	0	1	2	2	2	2	3	1	2	1	2	1	1	2	1	2	Dead (attributable to this cancer dx)
1907	14	1	1	2	2	2	3	2	1	3	2	1	1	1	1	1	Dead (attributable to this cancer dx)
1908	6	1	2	2	3	1	1	1	2	2	2	1	1	1	3	3	Dead (attributable to this cancer dx)
1910	25	0	2	1	1	2	2	1	2	3	2	1	1	2	1	1	Alive or dead of other cause
1911	0	1	2	1	2	1	3	1	2	1	1	1	1	2	1	2	Dead (attributable to this cancer dx)
1913	0	1	2	2	1	4	3	1	2	1	1	1	1	2	1	1	Dead (attributable to this cancer dx)
1914	11	1	2	2	3	1	3	2	1	2	1	1	1	1	1	1	Alive or dead of other cause
1915	9	1	2	2	3	2	2	1	2	3	1	1	1	2	1	1	Dead (attributable to this cancer dx)
1916	24	1	2	1	2	2	2	2	1	3	2	1	1	2	1	2	Alive or dead of other cause
1917	28	1	3	1	1	1	2	2	1	1	2	1	1	2	1	1	Dead (attributable to this cancer dx)
1918	8	1	3	2	2	2	3	1	1	3	2	1	1	1	1	1	Dead (attributable to this cancer dx)
1919	7	1	2	2	3	1	1	1	1	1	2	1	1	2	1	2	Dead (attributable to this cancer dx)
1921	20	1	2	1	3	4	1	1	1	2	2	1	1	1	1	1	Dead (attributable to this cancer dx)
1922	3	1	2	1	1	4	1	1	1	2	2	2	1	1	1	3	Dead (attributable to this cancer dx)
1923	9	1	2	2	2	1	2	1	1	2	2	1	1	1	1	3	Dead (attributable to this cancer dx)
1924	6	1	2	1	3	4	1	1	1	2	2	2	1	2	1	2	Dead (attributable to this cancer dx)
1925	16	0	2	2	1	1	2	1	2	1	3	1	1	1	1	1	Alive or dead of other cause
1926	29	0	2	2	1	2	2	1	1	1	1	1	1	1	1	1	Alive or dead of other cause
1927	30	0	3	2	2	1	2	1	2	1	1	1	1	1	1	1	Alive or dead of other cause
1928	5	1	2	1	3	4	1	1	1	2	3	1	1	2	1	1	Dead (attributable to this cancer dx)
1929	12	1	3	1	1	3	1	1	1	1	1	1	1	2	1	2	Dead (attributable to this cancer dx)
1930	24	1	2	2	2	2	2	1	2	1	1	1	1	2	1	1	Dead (attributable to this cancer dx)
1931	15	1	2	2	1	4	2	1	1	2	3	2	1	2	1	1	Dead (attributable to this cancer dx)
1932	9	1	2	2	2	2	2	1	2	3	1	1	2	2	1	2	Alive or dead of other cause
1933	25	0	2	2	1	2	3	1	1	1	1	1	1	2	1	1	Alive or dead of other cause
1934	18	1	2	2	2	4	2	1	1	2	1	2	1	1	1	2	Dead (attributable to this cancer dx)
1935	20	1	2	2	2	1	2	1	2	1	1	1	1	2	1	1	Dead (attributable to this cancer dx)
1936	16	1	2	1	1	4	2	1	1	1	1	1	1	1	1	3	Dead (attributable to this cancer dx)
1937	26	0	2	1	2	2	2	2	1	3	2	1	1	2	1	1	Alive or dead of other cause
1938	25	0	2	2	2	2	2	1	2	3	2	1	1	2	1	1	Alive or dead of other cause
1939	22	1	2	2	2	2	2	1	1	3	2	1	1	1	1	1	Dead (attributable to this cancer dx)
1940	19	0	2	1	3	1	1	1	2	2	1	1	1	2	1	2	Alive or dead of other cause
1941	1	1	2	1	3	4	1	1	2	2	1	2	1	2	1	2	Dead (attributable to this cancer dx)
1942	22	0	3	2	1	1	2	1	1	1	2	1	1	2	1	2	Alive or dead of other cause
1943	7	1	2	1	1	3	3	1	2	3	2	1	1	1	1	1	Dead (attributable to this cancer dx)
1944	21	0	1	1	1	1	2	1	2	1	2	1	1	1	1	1	Alive or dead of other cause
1945	4	1	2	2	1	2	2	1	2	3	2	1	1	2	1	2	Dead (attributable to this cancer dx)
1946	1	1	2	1	2	2	2	1	2	3	2	2	2	1	1	3	Alive or dead of other cause
1947	4	1	2	2	3	4	1	1	2	2	1	2	1	1	1	1	Dead (attributable to this cancer dx)
1948	18	0	3	1	1	1	2	1	2	1	1	1	1	1	1	1	Alive or dead of other cause
1949	14	1	2	2	2	2	2	1	1	3	2	1	1	1	1	3	Dead (attributable to this cancer dx)
1950	18	0	2	2	1	2	3	2	1	3	2	1	1	2	1	1	Alive or dead of other cause
1951	15	1	2	2	3	2	3	1	1	1	2	1	1	1	1	1	Dead (attributable to this cancer dx)
1952	2	1	2	2	2	2	3	1	2	3	2	1	1	1	2	3	Alive or dead of other cause
1956	11	1	2	2	2	2	2	1	1	3	2	1	1	2	1	1	Dead (attributable to this cancer dx)
1957	14	0	2	2	1	1	2	1	1	1	1	1	1	1	1	1	Alive or dead of other cause
1958	8	1	3	1	2	2	2	1	2	3	2	1	1	2	1	2	Dead (attributable to this cancer dx)
1959	12	0	2	1	2	2	3	2	1	3	2	1	1	1	2	3	Alive or dead of other cause
1960	1	1	2	1	1	3	1	1	2	2	2	1	1	2	1	1	Dead (attributable to this cancer dx)
1961	27	0	3	2	1	3	3	1	1	3	2	2	1	1	2	1	Alive or dead of other cause
1962	8	1	2	1	1	4	1	1	1	2	3	1	1	2	1	2	Dead (attributable to this cancer dx)
1963	9	1	2	2	2	2	2	1	1	3	2	1	2	2	1	3	Alive or dead of other cause
1964	14	0	2	2	1	1	3	1	2	1	1	1	1	2	1	1	Alive or dead of other cause
1965	16	0	2	1	1	2	2	1	1	1	1	1	1	2	1	1	Alive or dead of other cause
1966	0	1	2	1	3	3	1	1	2	2	2	1	1	2	1	1	Dead (attributable to this cancer dx)
1967	5	1	2	2	1	1	2	1	2	1	1	1	1	1	3	3	Alive or dead of other cause
1968	2	1	2	2	2	2	2	1	2	3	1	1	1	2	1	1	Dead (attributable to this cancer dx)
1970	13	0	3	2	2	2	2	2	1	3	1	1	1	2	1	1	Alive or dead of other cause
1971	16	0	3	2	1	1	3	1	2	1	1	1	1	2	1	1	Alive or dead of other cause
1987	6	1	2	2	1	3	2	1	1	3	2	2	1	1	2	1	Dead (attributable to this cancer dx)
1988	6	1	1	1	1	2	3	2	1	3	1	1	1	1	1	1	Dead (attributable to this cancer dx)
1989	1	1	2	1	1	3	1	1	2	2	2	2	1	1	1	1	Dead (attributable to this cancer dx)
1990	2	1	2	1	3	4	1	1	1	2	2	2	1	1	2	1	Dead (attributable to this cancer dx)
1991	75	0	2	1	1	2	2	1	1	1	2	1	1	2	1	1	Alive or dead of other cause
1992	9	1	2	2	2	2	2	1	2	3	1	1	1	1	1	1	Dead (attributable to this cancer dx)
1993	26	1	1	1	1	1	3	1	2	1	1	1	1	2	1	1	Dead (attributable to this cancer dx)
1996	21	1	2	2	2	3	1	1	1	2	2	2	1	1	1	2	Dead (attributable to this cancer dx)
1997	16	1	2	2	3	4	1	1	1	2	2	1	1	2	1	1	Dead (attributable to this cancer dx)
1998	14	1	2	1	1	2	3	2	1	3	3	2	1	1	1	1	Dead (attributable to this cancer dx)
1999	10	1	2	1	3	2	1	1	1	2	2	1	1	1	3	1	Dead (attributable to this cancer dx)
2000	5	1	2	1	3	2	2	1	2	2	2	1	1	2	1	2	Dead (attributable to this cancer dx)
2002	11	1	2	1	1	2	3	1	1	1	1	1	1	2	1	1	Dead (attributable to this cancer dx)
2003	2	1	2	2	3	4	1	1	2	2	2	1	1	2	1	1	Dead (attributable to this cancer dx)
2004	69	0	2	2	3	1	1	1	2	2	3	1	1	2	1	3	Alive or dead of other cause
2005	13	1	1	1	3	4	1	1	2	2	1	1	1	1	1	1	Dead (attributable to this cancer dx)
2006	46	0	2	1	1	1	2	2	1	2	2	1	1	1	3	1	Alive or dead of other cause
2007	27	1	2	2	1	2	2	1	1	3	2	1	1	2	1	1	Dead (attributable to this cancer dx)
2008	22	1	2	2	1	2	2	1	2	1	1	1	1	2	1	2	Dead (attributable to this cancer dx)
2009	72	0	2	2	1	1	2	1	1	2	2	1	1	1	1	1	Alive or dead of other cause
2010	9	1	2	1	1	3	2	2	1	3	2	1	1	2	1	1	Dead (attributable to this cancer dx)
2011	13	1	2	2	1	2	3	2	1	3	1	1	1	2	1	1	Dead (attributable to this cancer dx)
2012	6	1	1	2	3	4	1	1	1	2	3	1	1	2	1	1	Dead (attributable to this cancer dx)
2013	2	1	2	2	3	1	1	1	2	2	2	1	1	2	1	1	Dead (attributable to this cancer dx)
2014	25	1	2	2	3	3	3	2	1	3	1	1	2	2	1	1	Alive or dead of other cause
2015	13	1	2	2	1	2	2	2	1	3	1	1	1	2	1	1	Dead (attributable to this cancer dx)
2016	58	0	2	2	2	4	3	1	1	1	2	1	1	1	1	1	Alive or dead of other cause
2017	2	1	2	2	1	4	1	1	1	2	2	2	1	1	3	2	Dead (attributable to this cancer dx)
2018	32	1	2	1	1	2	3	2	1	3	2	1	1	2	1	1	Dead (attributable to this cancer dx)
2020	26	1	2	2	3	1	2	1	1	1	2	1	1	1	1	1	Dead (attributable to this cancer dx)
2021	1	1	2	2	3	4	1	1	2	2	3	2	1	1	1	3	Dead (attributable to this cancer dx)
2022	58	0	1	1	1	2	3	1	1	1	2	1	1	1	1	1	Alive or dead of other cause
2023	10	1	2	2	1	2	3	1	1	3	1	1	1	1	1	1	Dead (attributable to this cancer dx)
2024	28	1	1	2	3	1	2	1	2	1	1	1	1	1	1	1	Dead (attributable to this cancer dx)
2025	57	0	2	2	1	1	3	1	2	1	1	1	1	2	1	1	Alive or dead of other cause
2026	2	1	2	2	3	4	1	1	1	2	3	1	1	1	1	2	Dead (attributable to this cancer dx)
2027	1	1	2	2	3	2	1	1	2	1	3	1	1	1	1	1	Dead (attributable to this cancer dx)
2028	42	1	1	2	1	1	2	1	2	2	1	1	1	2	1	1	Alive or dead of other cause
2029	20	1	2	1	3	4	1	1	1	2	2	1	1	2	1	1	Dead (attributable to this cancer dx)
2031	12	1	2	2	3	4	1	1	1	2	1	1	1	2	1	2	Dead (attributable to this cancer dx)
2032	17	1	2	2	2	2	3	1	1	3	1	1	1	1	2	1	Dead (attributable to this cancer dx)
2033	6	1	2	1	3	1	1	1	2	2	2	1	1	2	1	2	Dead (attributable to this cancer dx)
2034	1	1	1	2	3	3	1	1	1	2	1	2	1	1	2	3	Dead (attributable to this cancer dx)
2035	50	0	1	1	1	2	3	1	1	3	1	1	1	1	1	1	Alive or dead of other cause
2036	9	1	2	2	1	2	3	1	1	3	2	1	1	2	1	1	Dead (attributable to this cancer dx)
2037	28	1	2	2	1	3	3	1	1	3	2	1	1	2	1	1	Dead (attributable to this cancer dx)
2038	31	1	1	1	1	2	2	2	1	3	3	1	2	1	1	3	Alive or dead of other cause
2040	0	1	2	2	1	1	1	1	2	2	1	1	1	2	1	2	Alive or dead of other cause
2041	0	1	1	2	1	4	2	1	2	3	2	2	1	2	1	2	Dead (attributable to this cancer dx)
2042	38	1	2	1	2	2	3	1	1	3	2	1	1	2	1	1	Dead (attributable to this cancer dx)
2043	0	1	2	1	2	4	1	1	1	2	3	2	1	2	1	1	Dead (attributable to this cancer dx)
2044	5	1	2	2	3	1	3	1	2	1	2	1	1	1	1	1	Dead (attributable to this cancer dx)
2045	6	1	2	2	2	4	1	1	1	2	1	2	1	2	1	1	Dead (attributable to this cancer dx)
2046	10	1	2	2	3	1	1	1	2	2	2	1	1	2	1	1	Dead (attributable to this cancer dx)
2047	16	1	2	2	2	2	3	2	1	1	2	1	1	1	1	1	Dead (attributable to this cancer dx)
2048	1	1	2	2	3	2	3	1	2	1	2	1	1	1	1	1	Alive or dead of other cause
2049	6	1	2	2	3	4	1	1	1	2	2	1	1	1	1	2	Dead (attributable to this cancer dx)
2050	0	1	2	2	3	1	1	1	2	2	2	1	1	2	1	1	Dead (attributable to this cancer dx)
2051	7	0	1	2	2	2	3	1	2	1	2	1	1	2	1	1	Alive or dead of other cause
2053	14	1	2	2	3	2	2	1	1	1	2	1	1	2	1	1	Dead (attributable to this cancer dx)
2054	3	1	1	2	3	4	1	1	1	2	2	1	1	1	1	1	Dead (attributable to this cancer dx)
2055	13	1	2	2	3	4	1	1	1	2	1	1	1	1	1	1	Dead (attributable to this cancer dx)
2056	1	1	2	2	3	1	1	1	2	2	1	1	1	2	1	2	Alive or dead of other cause
2057	15	1	2	2	3	2	1	1	1	2	2	1	1	1	1	3	Dead (attributable to this cancer dx)
2058	4	1	2	1	2	1	1	1	2	2	2	1	1	1	1	2	Alive or dead of other cause
2059	2	1	2	2	1	1	3	1	2	1	1	1	1	1	1	1	Dead (attributable to this cancer dx)
2060	1	1	2	2	3	4	1	1	2	2	3	1	1	2	1	1	Dead (attributable to this cancer dx)
2061	34	1	2	2	1	2	2	2	1	3	2	1	1	2	1	1	Dead (attributable to this cancer dx)
2062	5	1	2	2	3	3	1	1	1	2	2	1	1	1	1	1	Dead (attributable to this cancer dx)
2064	5	1	2	1	3	4	1	1	2	2	1	1	1	2	1	2	Dead (attributable to this cancer dx)
2065	5	1	2	1	1	3	1	1	1	2	2	1	1	2	1	3	Dead (attributable to this cancer dx)
2066	11	1	2	2	1	1	2	1	1	2	2	1	1	2	1	2	Dead (attributable to this cancer dx)
2067	26	1	2	1	3	3	1	3	1	3	1	1	1	1	1	1	Dead (attributable to this cancer dx)
2068	25	1	2	2	1	2	3	1	2	1	2	1	1	2	1	1	Alive or dead of other cause
2069	35	0	2	1	1	2	3	2	1	3	2	1	1	1	1	1	Alive or dead of other cause
2070	0	1	1	2	3	1	1	1	2	2	2	1	1	2	1	1	Dead (attributable to this cancer dx)
2071	34	0	2	2	1	1	2	1	2	1	1	1	1	2	3	1	Alive or dead of other cause
2072	0	1	2	2	2	4	3	1	2	1	2	1	1	2	1	1	Dead (attributable to this cancer dx)
2073	31	0	2	1	1	1	2	2	1	1	1	1	1	1	1	1	Alive or dead of other cause
2074	0	1	2	1	2	4	1	1	1	2	2	1	1	2	1	1	Dead (attributable to this cancer dx)
2075	0	1	2	1	2	1	1	1	2	2	2	1	1	2	1	3	Dead (attributable to this cancer dx)
2076	12	1	2	1	3	4	1	1	1	2	2	1	1	1	3	3	Dead (attributable to this cancer dx)
2077	13	1	1	1	2	4	1	1	1	2	2	1	1	2	1	2	Alive or dead of other cause
2078	2	1	2	1	3	1	1	1	2	2	2	1	1	2	1	3	Dead (attributable to this cancer dx)
2079	8	1	2	1	3	4	1	1	1	2	2	2	1	1	1	1	Dead (attributable to this cancer dx)
2080	18	1	1	1	2	3	1	1	1	2	3	1	1	1	1	2	Dead (attributable to this cancer dx)
2081	25	0	2	2	1	2	3	1	2	3	2	1	2	2	1	1	Alive or dead of other cause
2082	2	1	2	1	3	4	1	1	1	2	1	1	1	1	1	3	Dead (attributable to this cancer dx)
2083	3	1	2	1	3	1	1	1	2	2	1	1	1	2	1	2	Dead (attributable to this cancer dx)
2084	24	0	3	2	1	1	2	1	2	1	1	1	1	1	1	1	Alive or dead of other cause
2085	6	1	2	2	3	2	1	1	1	2	2	1	1	2	1	2	Dead (attributable to this cancer dx)
2086	26	1	2	1	2	2	3	2	1	3	2	1	1	1	1	1	Dead (attributable to this cancer dx)
2087	11	1	2	2	3	4	1	1	1	2	3	2	1	2	1	1	Dead (attributable to this cancer dx)
2088	17	1	1	1	2	4	1	1	1	1	3	2	1	1	1	1	Dead (attributable to this cancer dx)
2090	0	1	2	1	3	1	1	1	2	2	1	1	1	2	1	2	Dead (attributable to this cancer dx)
2091	19	0	1	2	3	1	1	1	2	2	1	1	1	1	1	1	Alive or dead of other cause
2092	0	1	1	1	1	2	1	1	2	2	3	1	1	2	3	2	Dead (attributable to this cancer dx)
2093	23	0	1	2	1	1	3	1	2	1	1	1	1	2	1	1	Alive or dead of other cause
2094	20	0	1	2	2	1	3	1	2	1	2	1	1	1	1	1	Alive or dead of other cause
2095	19	0	2	2	1	1	3	1	2	1	1	1	1	1	1	2	Alive or dead of other cause
2096	0	1	1	2	3	4	1	1	2	2	2	1	1	2	1	2	Dead (attributable to this cancer dx)
2097	4	1	2	1	1	1	1	2	1	1	2	1	1	2	1	2	Dead (attributable to this cancer dx)
2098	17	0	2	2	1	3	3	1	2	3	1	2	1	2	1	1	Alive or dead of other cause
2099	10	1	2	2	3	4	1	1	1	2	2	2	1	2	1	2	Dead (attributable to this cancer dx)
2100	15	0	2	1	3	4	1	1	1	2	3	1	1	1	1	2	Alive or dead of other cause
2101	16	0	2	2	3	3	1	1	1	1	1	2	1	2	1	1	Alive or dead of other cause
2102	2	1	1	2	3	4	1	1	2	2	3	2	1	2	2	1	Alive or dead of other cause
2103	18	0	2	2	1	2	2	2	1	3	1	1	1	2	1	1	Alive or dead of other cause
2104	0	1	2	2	2	4	1	1	2	2	2	1	1	2	3	2	Dead (attributable to this cancer dx)
2105	16	0	2	1	1	2	2	1	2	2	2	2	2	2	1	2	Alive or dead of other cause
2106	18	0	2	1	1	2	3	2	1	3	2	1	1	1	1	1	Alive or dead of other cause
2107	1	0	2	2	3	2	1	1	2	2	2	1	1	1	2	3	Alive or dead of other cause
2108	13	0	2	1	1	1	3	1	1	1	3	1	1	2	1	1	Alive or dead of other cause
2109	14	0	2	2	2	2	3	1	1	3	2	1	1	1	1	1	Alive or dead of other cause
2110	17	0	2	1	1	2	3	1	1	1	1	1	1	2	1	1	Alive or dead of other cause
2111	12	0	2	2	1	1	3	1	2	1	1	1	1	2	1	1	Alive or dead of other cause
2112	24	0	2	2	1	2	3	1	1	1	1	1	1	2	1	1	Alive or dead of other cause
2113	7	1	1	1	1	4	1	1	1	2	3	1	1	2	1	2	Dead (attributable to this cancer dx)
